# Supplementary material for: A Drosophila immune response against Ras-induced overgrowth
Source: Biol Open. 2014 Mar 21;3(4):250–60. doi: 10.1242/bio.20146494 (PMC3988794; doi:10.1242/bio.20146494)
Supplement: Supplementary Material [file supp_bio.20146494_Table_S1.xlsx]

## Sheet: upregulated
Gene	p_value	q_value	Fold Change	Fold Change wasps (category)	Fold Change bacteria	Occurence				Occurence	Genes in total
IM23	1.70206e-08	1.52036e-05	154.368	2 (C)	13.12	all
CG6293	1.82976e-06	0.000726414	129.256	-	-	Ras			Summary	all	22
CG5697	2.64058e-06	0.000788385	100.473	-	-	Ras				Ras & bacteria	15
Drsl5	7.96324e-07	0.000334737	91.4295	-	-	Ras				Ras & wasps	7
CG11192	0.000537925	0.0445749	45.2243	-	-	Ras				Ras	394
betaTub85D	8.23859e-05	0.0125262	43.9081	-	-	Ras
CecC	1.14823e-05	0.00248644	42.2218	-	-	Ras				wasps & bacteria	46
CG32063	0.000225027	0.0277248	35.1607	-	-	Ras				bacteria	387
CG2217	5.47869e-05	0.00910482	34.4998	4.52222	-	Ras & wasps				wasps	173
CG15067	3.97357e-05	0.00709878	33.5088	2 (C)	10.46	all
CecA1	4.99156e-05	0.00869993	33.1842	-	6.89691	Ras & bacteria
AttB	2.05584e-09	2.4485e-06	31.2877	18.764	2.31934	all
CG9920	0.00045457	0.0412419	30.1818	-	-	Ras
TM4SF	5.50707e-06	0.00135702	26.3966	-	-	Ras
IM2	2.41691e-06	0.000785056	21.8331	2.09103	7.62	all
IM3	2.01116e-05	0.00368506	20.5436	7.85811	12.05	all
CecA2	0.000238294	0.0288619	20.0243	-	2.67	Ras & bacteria
CG16836	0.000529639	0.0445271	17.8758	2 (C)	7.2599	all
CG34168	0.000310484	0.033617	17.4489	-	-	Ras
sm	4.9042e-06	0.00125162	17.3068	-	-	Ras
CG13335	1.3767e-07	8.19824e-05	16.6527	-	-	Ras
CG30026	0.000390772	0.0372126	15.8336	-	-	Ras
AttC	1.62675e-05	0.0032291	14.8477	10.4526	28.08	all
CG31226	0.000579106	0.0459811	13.8391	-	-	Ras
CG12224	4.60765e-06	0.00121949	12.4944	-	-	Ras
Cyp12a4	0.000189539	0.0250712	11.3263	-	-	Ras
CG9021	0.000416243	0.0386295	11.2109	-	-	Ras
Mtk	6.59985e-05	0.010456	10.8883	9.25294	37.81	all
CG4950	0.000495186	0.0431536	10.0782	-	-	Ras
Mmp2	0.000192964	0.0250712	9.79873	-	-	Ras
Gal	0.000475434	0.0424682	9.51626	-	-	Ras
Ndg	0.000142477	0.0203628	9.13531	-	-	Ras
Eip93F	0.000383064	0.0369915	9.04714	-	-	Ras
PGRP-SB1	2.35331e-06	0.000785056	8.40304	10.2066	3.54	all
CG17739	0.000339437	0.0336891	8.22515	-	-	Ras
Dpt	9.6264e-05	0.0143313	7.81882	-	39.53	Ras & bacteria
DptB	0.000371803	0.0363959	7.59233	4.04834	9.27016	all
CG14715	0.00032706	0.0336891	7.04796	-	-	Ras
Drs	1.70134e-05	0.00328588	7.00616	3.31857	11.788	all
smi35A	0.000170137	0.0234189	6.68562	-	-	Ras
GlcAT-P	2.75814e-06	0.000788385	6.07754	-	-	Ras
hoe1	0	0	5.63518	-	-	Ras
Arc1	0.000575324	0.0459811	5.40845	-	3.87666	Ras & bacteria
PGRP-SD	0.000395768	0.0372126	5.16852	3.63352	2.2	all
spir	0.000109668	0.0159936	4.67639	-	-	Ras
Ama	6.05666e-06	0.0014427	4.14712	-	-	Ras
CDase	5.14712e-05	0.00875746	3.95152	-	-	Ras
CG14995	0.000332467	0.0336891	3.94448	-	-	Ras
pbl	6.73072e-05	0.010456	2.96533	-	-	Ras
CG7220	1.85818e-07	0.000102143	2.65515	-	-	Ras
CG5758	2.61411e-07	0.000133432	2.54482	-	-	Ras
Sema-5c	0	0	2.44473	-	2.21989	Ras & bacteria
bif	0.000264343	0.0299841	2.38805	-	-	Ras
CG42257	1.52476e-05	0.00311313	2.34497	-	-	Ras
Myo61F	4.81408e-07	0.000215009	2.31525	-	-	Ras
Mmp1	1.82038e-09	2.4485e-06	2.28758	-	-	Ras
siz	2.53131e-14	6.02958e-11	2.28065	-	-	Ras
CG42342	5.83238e-10	1.04195e-06	2.10067	-	-	Ras
CG9133	0.000181187	0.0244295	#DIV/0!	-	-	Ras
CG32064	0.000301742	0.033173	#DIV/0!	-	-	Ras
CG7906	0.00033737	0.0336891	#DIV/0!	-	-	Ras
CG17376	0.000338687	0.0336891	#DIV/0!	-	-	Ras
CG14128	0.000542683	0.0445749	#DIV/0!	-	-	Ras
CG10252	0.000710871	0.0540413	#DIV/0!	-	-	Ras
CG7046	0.000877466	0.0639834	#DIV/0!	-	-	Ras
IM4	0.00104878	0.0700426	#DIV/0!	7.26511	2.62	all
CG8701	0.00117308	0.0768062	#DIV/0!	-	-	Ras
CG33340	0.00119622	0.0768062	#DIV/0!	-	-	Ras
CG2127	0.00141681	0.0858013	#DIV/0!	-	-	Ras
CG6372	0.00143751	0.0863232	#DIV/0!	-	-	Ras
CG17567	0.00163637	0.0943023	#DIV/0!	-	-	Ras
CG13340	0.00174467	0.098948	#DIV/0!	-	-	Ras
CG12860	0.00188248	0.103478	#DIV/0!	-	-	Ras
CG15109	0.00198946	0.107337	#DIV/0!	-	-	Ras
CG3124	0.00235185	0.121417	#DIV/0!	-	-	Ras
CG9284	0.00247782	0.122962	#DIV/0!	-	-	Ras
soti	0.00250448	0.123428	#DIV/0!	-	-	Ras
CG2955	0.00280314	0.128609	#DIV/0!	-	-	Ras
CG14926	0.00324974	0.141601	#DIV/0!	-	-	Ras
CG1288	0.00332787	0.142414	#DIV/0!	-	-	Ras
IM1	0.00342141	0.145532	#DIV/0!	2.8701	26.73	all
CG31639	0.00347227	0.146821	#DIV/0!	-	-	Ras
CG12861	0.0039515	0.16044	#DIV/0!	-	-	Ras
CG9975	0.00463395	0.177081	#DIV/0!	-	-	Ras
CG2267	0.00506713	0.188115	#DIV/0!	-	-	Ras
CG7813	0.00517737	0.190709	#DIV/0!	-	-	Ras
CG31802	0.00547858	0.199744	#DIV/0!	-	-	Ras
CG4439	0.00565057	0.204969	#DIV/0!	-	-	Ras
CG5017	0.00619078	0.213717	#DIV/0!	-	-	Ras
CG6380	0.00645013	0.218448	#DIV/0!	-	-	Ras
CG7229	0.00673463	0.227008	#DIV/0!	-	-	Ras
Mst84Dd	0.00685564	0.22859	#DIV/0!	-	-	Ras
CG13898	0.00686114	0.22859	#DIV/0!	-	-	Ras
CG18193	0.00699453	0.230316	#DIV/0!	-	-	Ras
CG18662	0.00744044	0.234342	#DIV/0!	-	-	Ras
ocn	0.00810602	0.248332	#DIV/0!	-	-	Ras
fan	0.00822982	0.248332	#DIV/0!	-	-	Ras
Jhedup	0.00936762	0.272193	#DIV/0!	-	-	Ras
CG15128	0.00994529	0.284258	#DIV/0!	-	-	Ras
CG32652	0.0100559	0.284258	#DIV/0!	-	-	Ras
CG18472	0.0108495	0.294794	#DIV/0!	-	-	Ras
CG6304	0.0116981	0.311373	#DIV/0!	-	-	Ras
CG30430	0.0118155	0.311562	#DIV/0!	-	-	Ras
CG7669	0.0132587	0.334793	#DIV/0!	-	-	Ras
CG15306	0.0135671	0.340176	#DIV/0!	-	-	Ras
eIF4E-4	0.01383	0.345556	#DIV/0!	-	-	Ras
CG13245	0.013955	0.34603	#DIV/0!	-	-	Ras
CG5048	0.0139998	0.34603	#DIV/0!	-	-	Ras
Cdlc2	0.0140549	0.34603	#DIV/0!	-	-	Ras
CG9879	0.0143051	0.346524	#DIV/0!	-	-	Ras
CG31921	0.0144605	0.349104	#DIV/0!	-	-	Ras
CG18266	0.0149572	0.35628	#DIV/0!	-	-	Ras
CG5762	0.0154245	0.361068	#DIV/0!	-	-	Ras
CG7716	0.0154613	0.361068	#DIV/0!	-	-	Ras
sowi	0.0160803	0.363897	#DIV/0!	-	-	Ras
Hsp60B	0.0160917	0.363897	#DIV/0!	-	-	Ras
CG6888	0.0169821	0.373396	#DIV/0!	-	-	Ras
TrxT	0.0170849	0.374505	#DIV/0!	-	-	Ras
ImpE2	0.0178316	0.383964	#DIV/0!	-	-	Ras
CG16848	0.018071	0.385478	#DIV/0!	-	-	Ras
CG42659	0.018071	0.385478	#DIV/0!	-	-	Ras
CG16781	0.018071	0.385478	#DIV/0!	-	-	Ras
CG10950	0.0183822	0.39095	#DIV/0!	-	-	Ras
ran-like	0.0187035	0.3961	#DIV/0!	-	-	Ras
CG4691	0.019016	0.396673	#DIV/0!	-	-	Ras
Cyt-c-d	0.0192691	0.397385	#DIV/0!	-	-	Ras
Mst84Da	0.0194077	0.397385	#DIV/0!	-	-	Ras
CG34107	0.0197345	0.401775	#DIV/0!	-	-	Ras
CG30271	0.0198999	0.402847	#DIV/0!	-	-	Ras
CG4218	0.0209623	0.416102	#DIV/0!	-	-	Ras
CG7634	0.0211715	0.417933	#DIV/0!	-	-	Ras
CG15200	0.0219897	0.425128	#DIV/0!	-	-	Ras
CG13168	0.0221309	0.425128	#DIV/0!	-	-	Ras
CG14113	0.022306	0.427342	#DIV/0!	-	-	Ras
CG14297	0.0224627	0.42805	#DIV/0!	-	-	Ras
CG14579	0.0241791	0.448671	#DIV/0!	-	-	Ras
CG10862	0.0249458	0.458258	#DIV/0!	-	-	Ras
CG4323	0.0255482	0.461363	#DIV/0!	-	2.06358	Ras & bacteria
CG14989	0.0256654	0.461363	#DIV/0!	-	-	Ras
CG30376	0.0257604	0.461363	#DIV/0!	-	-	Ras
CG31459	0.0259793	0.462289	#DIV/0!	-	-	Ras
CG11588	0.0262137	0.463435	#DIV/0!	-	-	Ras
CG14658	0.0267851	0.467514	#DIV/0!	-	-	Ras
CR32658	0.0270759	0.467514	#DIV/0!	-	-	Ras
Mst35Ba	0.0273465	0.467514	#DIV/0!	-	-	Ras
CG13675	0.0273465	0.467514	#DIV/0!	-	-	Ras
CG4438	0.0274345	0.467514	#DIV/0!	-	-	Ras
CG31960	0.0277818	0.467514	#DIV/0!	-	-	Ras
CG30416	0.0277818	0.467514	#DIV/0!	-	-	Ras
CG10748	0.0277818	0.467514	#DIV/0!	-	-	Ras
nxf4	0.0277818	0.467514	#DIV/0!	-	-	Ras
CG12470	0.0281351	0.470851	#DIV/0!	-	-	Ras
CG10317	0.028242	0.471536	#DIV/0!	-	-	Ras
CG1324	0.0307062	0.498696	#DIV/0!	-	-	Ras
CG42523	0.0310747	0.503538	#DIV/0!	-	-	Ras
CG1690	0.0316069	0.5087	#DIV/0!	-	-	Ras
CG12857	0.0319182	0.508968	#DIV/0!	-	-	Ras
Tpl94D	0.0320192	0.508968	#DIV/0!	-	-	Ras
CG12681	0.0322969	0.508968	#DIV/0!	-	-	Ras
CG15177	0.0324233	0.508968	#DIV/0!	-	-	Ras
CG13110	0.0328586	0.511564	#DIV/0!	-	-	Ras
CG33309	0.0328586	0.511564	#DIV/0!	-	-	Ras
CG31206	0.0328586	0.511564	#DIV/0!	-	-	Ras
CG3494	0.0333055	0.51534	#DIV/0!	-	-	Ras
CG17470	0.0333637	0.51534	#DIV/0!	-	-	Ras
CG4891	0.0339976	0.516713	#DIV/0!	-	-	Ras
Tsp42A	0.0339976	0.516713	#DIV/0!	-	-	Ras
CG8750	0.0339976	0.516713	#DIV/0!	-	-	Ras
CG34433	0.0339976	0.516713	#DIV/0!	-	-	Ras
PPYR1	0.0339976	0.516713	#DIV/0!	-	-	Ras
CG31624	0.0340571	0.516713	#DIV/0!	-	-	Ras
CG18545	0.0344879	0.520905	#DIV/0!	-	-	Ras
CG7557	0.0346184	0.520905	#DIV/0!	-	-	Ras
CG31275	0.0350608	0.520905	#DIV/0!	-	-	Ras
CG3306	0.0351552	0.520905	#DIV/0!	-	-	Ras
CG17564	0.035281	0.520905	#DIV/0!	-	-	Ras
tomboy20	0.0365548	0.535288	#DIV/0!	-	-	Ras
CG31820	0.036902	0.5356	#DIV/0!	-	-	Ras
CG13477	0.0377993	0.540227	#DIV/0!	-	-	Ras
CG16894	0.0382902	0.543903	#DIV/0!	-	-	Ras
CG8746	0.0393131	0.548453	#DIV/0!	-	-	Ras
CG31287	0.0393507	0.548453	#DIV/0!	-	-	Ras
CG17237	0.039824	0.548453	#DIV/0!	-	-	Ras
CG9010	0.039824	0.548453	#DIV/0!	-	-	Ras
CG5280	0.0398559	0.548453	#DIV/0!	-	-	Ras
CG3927	0.0399704	0.548453	#DIV/0!	-	-	Ras
robl37BC	0.0402443	0.548453	#DIV/0!	-	-	Ras
CG6675	0.0402443	0.548453	#DIV/0!	-	-	Ras
CG13186	0.0402443	0.548453	#DIV/0!	-	-	Ras
CG34021	0.0402443	0.548453	#DIV/0!	-	-	Ras
Arp53D	0.0402443	0.548453	#DIV/0!	-	-	Ras
CG42536	0.0402443	0.548453	#DIV/0!	-	-	Ras
RpL10Aa	0.0404354	0.548453	#DIV/0!	-	-	Ras
CG32548	0.0404354	0.548453	#DIV/0!	-	-	Ras
CG32371	0.0406953	0.549732	#DIV/0!	-	-	Ras
CG3517	0.0408349	0.550578	#DIV/0!	-	-	Ras
CG18418	0.042084	0.559202	#DIV/0!	-	-	Ras
ttm3	0.0428049	0.559202	#DIV/0!	-	-	Ras
CG15357	0.0428049	0.559202	#DIV/0!	-	-	Ras
CG15258	0.0428049	0.559202	#DIV/0!	-	-	Ras
CG32832	0.0428049	0.559202	#DIV/0!	-	-	Ras
CG32835	0.0428049	0.559202	#DIV/0!	-	-	Ras
CG4477	0.0428049	0.559202	#DIV/0!	-	-	Ras
Rtnl2	0.0428049	0.559202	#DIV/0!	-	-	Ras
CG33252	0.0428049	0.559202	#DIV/0!	-	-	Ras
pncr002:3R	0.0429884	0.560246	#DIV/0!	-	-	Ras
CG16964	0.043045	0.560246	#DIV/0!	-	-	Ras
CG30098	0.0438296	0.565072	#DIV/0!	-	-	Ras
CG31482	0.0440862	0.566619	#DIV/0!	-	-	Ras
CG11018	0.0455667	0.580427	#DIV/0!	-	-	Ras
CG31141	0.0455667	0.580427	#DIV/0!	-	-	Ras
CG32299	0.0465256	0.58637	#DIV/0!	-	-	Ras
CG34160	0.0475252	0.593733	#DIV/0!	-	-	Ras
CG5144	0.0480331	0.594877	#DIV/0!	-	-	Ras
CG30487	0.0485611	0.59617	#DIV/0!	-	-	Ras
CG7202	0.0487721	0.59617	#DIV/0!	-	-	Ras
CG12307	0.0487906	0.59617	#DIV/0!	-	-	Ras
CG17344	0.0488049	0.59617	#DIV/0!	-	-	Ras
CG13544	0.0491679	0.597879	#DIV/0!	-	-	Ras
CG4983	0.0492463	0.597879	#DIV/0!	-	-	Ras
Ppm1	0.0493321	0.597879	#DIV/0!	-	-	Ras
CG4757	0.0071395	0.232963	181.34	-	-	Ras
CecB	0.00367991	0.15113	69.8337	4.35795	-	Ras & wasps
CG31231	0.0461451	0.584668	48.6186	-	-	Ras
robl62A	0.0348156	0.520905	44.6372	-	-	Ras
w-cup	0.00199773	0.107337	44.2983	-	-	Ras
CG32351	0.00151838	0.0889371	37.7091	-	-	Ras
CG4631	0.0212754	0.418827	35.9801	-	-	Ras
loopin-1	0.00401195	0.161974	34.0862	-	-	Ras
CG31709,gcm	0.0035413	0.147129	29.6463	-	-	Ras
CG18449	0.022127	0.425128	28.7367	-	-	Ras
Uro	0.00271999	0.127875	27.1127	3.57356	3.33456	all
CG31909	0.0352201	0.520905	25.5805	-	-	Ras
CG4836	0.000807916	0.0595192	24.7951	-	-	Ras
CG31468	0.00264408	0.127875	24.1345	-	-	Ras
CG5043	0.00702614	0.230316	23.3814	-	-	Ras
CG10859	0.0117955	0.311562	23.2342	-	-	Ras
CG8565	0.00592627	0.208616	22.6286	-	-	Ras
CG1394	0.0346819	0.520905	22.6033	-	-	Ras
CG31178	0.0384848	0.543903	21.4369	-	-	Ras
CG6569	0.0104072	0.286037	20.4875	-	-	Ras
Dpy-30L2	0.0161606	0.364302	19.6939	-	-	Ras
Hsp60C	0.0192534	0.397385	19.2318	-	-	Ras
CG5614	0.0101038	0.284258	17.8449	-	-	Ras
CG30039	0.00430125	0.169816	17.6901	-	-	Ras
CG3213	0.00395111	0.16044	17.0696	-	-	Ras
Zip89B	0.0258575	0.461945	16.6902	-	-	Ras
CG6980	0.0200555	0.403708	16.2358	-	-	Ras
CG17377	0.00964385	0.277882	16.1399	-	-	Ras
CG17770	0.00577466	0.207365	15.7302	-	-	Ras
CG12699	0.000666525	0.0521747	15.6211	-	-	Ras
CG15219	0.0164856	0.367369	15.5373	-	-	Ras
CG8517	0.010595	0.290083	15.3499	-	-	Ras
Dro	0.00282558	0.128609	15.1576	-	13.1119	Ras & bacteria
CG13422	0.0122062	0.317632	15.127	2 (C)	9.6	all
Appl	0.001833	0.10154	14.7387	-	-	Ras
CG4409	0.00271634	0.127875	14.7156	-	-	Ras
CG15065	0.00822656	0.248332	14.5308	14 (C)	9.4	all
CG12853	0.00783258	0.24244	14.4467	-	-	Ras
CG13928	0.00227812	0.119605	14.3773	-	-	Ras
Mst33A	0.0133072	0.334836	14.3002	-	-	Ras
CG31406	0.0190399	0.396673	14.2211	-	-	Ras
Pkd2	0.00783707	0.24244	14.1669	-	-	Ras
CG30447	0.0145813	0.350327	13.8724	-	-	Ras
CG30194	0.036916	0.5356	13.74	-	-	Ras
CG10734	0.0103981	0.286037	13.6523	-	-	Ras
hydra	0.0381944	0.543903	13.4455	-	-	Ras
CG2871	0.0100729	0.284258	13.3326	-	-	Ras
CG14718	0.0230402	0.434421	13.1671	-	-	Ras
CG31025	0.0188552	0.396292	13.023	-	-	Ras
CG5755	0.0252419	0.461363	12.7915	-	-	Ras
CG17919	0.000741141	0.0557494	12.3534	-	-	Ras
CG3330	0.0142582	0.346524	11.8925	-	-	Ras
CG10396	0.0151212	0.357801	11.779	-	-	Ras
Ggamma30A	0.0124255	0.320552	11.6868	-	-	Ras
spaw	0.0156022	0.361991	11.6297	-	-	Ras
CG9259	0.00482304	0.182357	11.3847	-	-	Ras
CG31538	0.0233968	0.438828	11.33	-	-	Ras
CG31740,CG42635	0.00313741	0.139254	11.2066	-	-	Ras
CG4465	0.00737147	0.234342	11.0795	-	-	Ras
CG17083	0.0283385	0.472044	10.9545	-	-	Ras
mspo	0.0120637	0.315778	10.9385	-	-	Ras
Mst98Ca	0.00730002	0.234339	10.891	-	-	Ras
CG31326	0.00899008	0.265467	10.7744	-	-	Ras
CG32459	0.0198841	0.402847	10.681	-	-	Ras
CG12027	0.0217839	0.425128	10.5015	-	-	Ras
CG31988	0.00352539	0.147129	10.4807	-	-	Ras
CG8086	0.0103825	0.286037	10.1328	-	-	Ras
Mst84Dc	0.00526806	0.193054	10.0116	-	-	Ras
I-t	0.0262468	0.463435	9.85083	-	-	Ras
CG8564	0.0257399	0.461363	9.82644	-	-	Ras
CG15068	0.00245812	0.122837	9.76882	10.8161	-	Ras & wasps
CR32661	0.0275386	0.467514	9.71797	-	-	Ras
CG32437	0.026549	0.466141	9.6837	-	-	Ras
CG31907	0.0178388	0.383964	9.66817	-	-	Ras
CG17666	0.013238	0.334793	9.40623	-	-	Ras
dj	0.0096827	0.277882	9.38624	-	-	Ras
CG11841	0.0289363	0.478654	9.36817	-	-	Ras
CG9016	0.0484233	0.59617	9.36739	-	-	Ras
Mst87F	0.00407948	0.16286	9.29941	-	-	Ras
eIF4E-5	0.0303387	0.496667	9.26586	-	-	Ras
CG7045	0.00687755	0.22859	8.96593	-	-	Ras
IM14	0.0372488	0.536766	8.93202	-	-	Ras
CG10919	0.0345765	0.520905	8.92103	-	-	Ras
CG31788	0.00610678	0.212005	8.86418	-	-	Ras
CG10887	0.0317967	0.508968	8.71512	-	-	Ras
CG31161	0.0391214	0.548453	8.56503	-	-	Ras
Mst35Bb	0.0398616	0.548453	8.53142	-	-	Ras
CG34296	0.000671714	0.0521747	8.36909	-	-	Ras
CG10332	0.0119034	0.312727	8.22352	-	-	Ras
Cyp309a2	0.0174785	0.379639	8.08517	-	-	Ras
Hex-t2	0.0453063	0.579175	8.05741	-	-	Ras
CG12493	0.0402069	0.548453	7.99331	-	-	Ras
CG10869	0.0373954	0.537681	7.84797	-	-	Ras
CG7094	0.0224167	0.42805	7.82491	-	-	Ras
CG3264	0.00744413	0.234342	7.76827	-	-	Ras
Mst98Cb	0.0404467	0.548453	7.75629	-	-	Ras
CG9129	0.0274717	0.467514	7.48446	-	-	Ras
CG14946	0.00937021	0.272193	7.43335	-	-	Ras
CG6234	0.00106198	0.070268	7.41562	-	-	Ras
CR32657	0.0160861	0.363897	7.34206	-	-	Ras
miple	0.0176074	0.38128	7.00629	-	-	Ras
lectin-24Db	0.0074323	0.234342	6.83122	-	-	Ras
CG11891	0.0203419	0.407181	6.36178	-	-	Ras
RhoL	0.00589048	0.208578	6.30053	-	-	Ras
eater	0.00238632	0.121417	6.24926	-	-	Ras
CG5217	0.0290346	0.479171	6.2309	-	-	Ras
CG6347	0.0458624	0.582366	6.21297	-	-	Ras
kek1	0.00134522	0.0835906	6.14968	-	-	Ras
CG31373	0.047867	0.594877	5.81912	-	-	Ras
CG15152	0.0159847	0.363897	5.80147	-	-	Ras
CG6409	0.00239572	0.121417	5.75106	-	-	Ras
CG7777	0.00282495	0.128609	5.75071	-	-	Ras
CG16782	0.0126041	0.322827	5.73917	-	-	Ras
CR32660	0.0437033	0.564744	5.70491	-	-	Ras
CG7848	0.0220822	0.425128	5.68681	-	-	Ras
CG32690	0.0350303	0.520905	5.67523	-	-	Ras
CG8620	0.00731286	0.234339	5.41071	-	-	Ras
CG10513	0.041245	0.554069	5.35699	15 (C)	-	Ras & wasps
CG3292	0.0385072	0.543903	5.28737	-	-	Ras
CG30160	0.00724112	0.234141	5.254	-	-	Ras
Tsp42Eb	0.0102694	0.285546	5.12698	-	-	Ras
CG4546	0.0324782	0.508968	5.1016	-	-	Ras
CG10102	0.0117211	0.311373	4.95155	-	-	Ras
AttA	0.0264827	0.466121	4.92924	13.859	52.0209	all
CG30083	0.017359	0.379349	4.89383	-	-	Ras
nimC1	0.0160871	0.363897	4.79531	-	-	Ras
NtR	0.00949822	0.274795	4.67854	-	-	Ras
CG33470	0.00176417	0.0992656	4.64313	-	-	Ras
Cyp6a13	0.000952033	0.0660508	4.6204	-	-	Ras
IM10	0.00179199	0.100044	4.57068	14	23.2476	all
Yp2	0.0432037	0.560315	4.56525	-	-	Ras
CG7299	0.025654	0.461363	4.56142	-	-	Ras
7B2	0.00293335	0.13239	4.54425	-	-	Ras
dmGlut	0.00332818	0.142414	4.4719	-	-	Ras
CG15772	0.00439894	0.171775	4.46938	-	-	Ras
CG11459	0.000689618	0.0529893	4.46898	-	6.50927	Ras & bacteria
otk	0.0285574	0.474585	4.42977	-	-	Ras
CG31337	0.0472153	0.592614	4.4116	-	-	Ras
CG13488	0.0220502	0.425128	4.3996	-	-	Ras
CG6310	0.04312	0.560246	4.35342	-	-	Ras
CG7227	0.00500094	0.187103	4.35106	-	-	Ras
nAcRbeta-21C	0.00588755	0.208578	4.34716	-	-	Ras
CG9812	0.00813447	0.248332	4.12525	-	-	Ras
CG12214	0.0366561	0.5356	4.07438	-	-	Ras
ed	0.0257053	0.461363	4.03415	-	-	Ras
CG33465	0.0385891	0.543903	3.96965	-	-	Ras
CG4398	0.00300773	0.134333	3.90808	-	-	Ras
msi	0.00366392	0.15113	3.8424	-	-	Ras
NetA	0.0476461	0.594204	3.82761	-	-	Ras
CG10641	0.0187906	0.3961	3.80138	-	-	Ras
Irk2	0.0146092	0.350327	3.75675	-	-	Ras
CG6357	0.00103651	0.0698762	3.72773	-	-	Ras
CG5397	0.0406772	0.549732	3.7024	-	-	Ras
sn	0.00846463	0.253089	3.6968	-	-	Ras
CG15209	0.0274166	0.467514	3.67667	-	-	Ras
mp	0.00254544	0.124587	3.65862	-	-	Ras
NLaz	0.00611154	0.212005	3.62082	-	-	Ras
bw	0.0230016	0.434421	3.54914	-	-	Ras
santa-maria	0.0155442	0.361821	3.54328	4 (C)	-	Ras & wasps
CG17322	0.00278862	0.128609	3.49762	-	-	Ras
insc	0.0484233	0.59617	3.45957	-	-	Ras
Karl	0.00573211	0.206877	3.45739	-	-	Ras
Cyp28d1	0.0023942	0.121417	3.40917	-	-	Ras
Pxn	0.0012944	0.0811382	3.38062	6 (C)	-	Ras & wasps
Cyp309a1	0.00791714	0.243862	3.36025	-	-	Ras
Nrt	0.0192476	0.397385	3.35978	-	2.00983	Ras & bacteria
CG8478	0.0201789	0.405052	3.27261	-	-	Ras
TotC	0.0255526	0.461363	3.24329	-	-	Ras
CG33275	0.00198225	0.107337	3.23687	-	-	Ras
CG1607	0.0205126	0.408309	3.23667	-	-	Ras
hdc	0.0272333	0.467514	3.22403	-	-	Ras
nimC3	0.0274717	0.467514	3.14699	-	-	Ras
CG42512	0.00883337	0.263014	3.12659	-	-	Ras
CG42390	0.0152944	0.35952	3.12172	-	-	Ras
CG42255	0.0299623	0.492208	3.11753	-	-	Ras
Prx2540-1	0.0109231	0.295667	3.09977	-	-	Ras
mud	0.00474739	0.180451	3.09181	-	-	Ras
CG8586	0.00722566	0.234141	3.06715	-	-	Ras
CG5594	0.0123799	0.320531	2.97708	-	-	Ras
cyc	0.034947	0.520905	2.96882	-	-	Ras
Hml	0.00923651	0.270509	2.91164	-	-	Ras
CG17544	0.0255369	0.461363	2.90237	-	-	Ras
CG6762	0.0189902	0.396673	2.84108	-	-	Ras
CG15210	0.022802	0.43221	2.81003	-	4.32956	Ras & bacteria
CG6012	0.0333897	0.51534	2.79318	-	-	Ras
Prx2540-2	0.0204723	0.408309	2.78974	-	11.0951	Ras & bacteria
CG17224	0.00487989	0.183535	2.75865	-	2.2062	Ras & bacteria
CG6639	0.0242801	0.448671	2.74067	12 (C)	4.81	all
CG12424	0.0260062	0.462289	2.73557	-	-	Ras
NetB	0.0262652	0.463435	2.66205	-	-	Ras
CG13897	0.033267	0.51534	2.64932	-	-	Ras
CG32627	0.0141503	0.34603	2.64133	-	-	Ras
CG18067	0.0152315	0.359222	2.62895	13 (C)	7.10381	all
cnn	0.0140622	0.34603	2.62145	-	-	Ras
CG3590	0.023824	0.445671	2.61063	-	-	Ras
Cyp9h1	0.0463298	0.585392	2.59528	-	-	Ras
CG6954	0.00406226	0.16286	2.52343	-	-	Ras
CG9801	0.0491461	0.597879	2.519	-	-	Ras
CG6424	0.0165023	0.367369	2.50697	-	-	Ras
CG8369	0.0242983	0.448671	2.48508	2.41685	2.21141	all
CG8501	0.0337742	0.516713	2.46905	-	2.03366	Ras & bacteria
betaTub60D	0.0477939	0.594877	2.46058	11 (C)	-	Ras & wasps
Rapgap1	0.0167505	0.369442	2.45703	-	-	Ras
CG42235	0.0317181	0.508968	2.30031	-	-	Ras
CG9270	0.0214512	0.421126	2.28526	-	-	Ras
neur	0.0278825	0.46772	2.28507	-	-	Ras
Act42A	0.0463661	0.585392	2.26318	-	-	Ras
Dg	0.0193951	0.397385	2.22635	-	-	Ras
Fas1	0.0434637	0.562666	2.20833	-	-	Ras
Adgf-A,Msi	0.0242824	0.448671	2.1757	-	-	Ras
Ten-m	0.0276159	0.467514	2.15512	-	-	Ras
drm	0.000912535	0.0645641	2.14368	-	-	Ras
cib	0.00229302	0.119605	2.13494	-	3.09835	Ras & bacteria
aop	0.0157877	0.363897	2.06121	-	-	Ras
ade3	0.00226792	0.119605	2.04142	-	2.14437	Ras & bacteria
C1GalTA	0.010696	0.291732	2.02626	-	-	Ras
l(1)G0469	0.00294571	0.13239	2.01549	-	-	Ras

## Sheet: downregulated
Gene	p_value	q_value	Fold Change	Fold Change wasps (category)	Fold Change bacteria	Occurence				Occurence	Genes in total
CG16815	0.000513891	0.0442442	0	-	-	Ras
yip7	3.29234e-06	0.000904887	0.00163013	-	-	Ras			Summary	all	0
Jon65Aiii	2.52437e-08	2.00435e-05	0.00344354	-	-	Ras				Ras	123
Jon65Aiv	1.35548e-08	1.38375e-05	0.00387251	-	-	Ras				Ras & wasps	0
gammaTry	0.000170415	0.0234189	0.00562213	-	-	Ras				Ras & bacteria	1
CG30031	6.15136e-05	0.00999037	0.00588302	-	-	Ras
CG30025	0.000200594	0.0255973	0.00592942	-	-	Ras				wasps & bacteria	3
CG14273	0.000333679	0.0336891	0.00672535	-	-	Ras				bacteria	36
deltaTry	4.32442e-07	0.000206015	0.00672788	-	-	Ras				wasps	96
wun2	2.39243e-06	0.000785056	0.0116459	-	-	Ras
CG32249	2.21624e-06	0.000785056	0.0123887	-	-	Ras
Scp2	0.00029375	0.0327991	0.0202219	-	-	Ras
CG8664	0.000455935	0.0412419	0.0226656	-	-	Ras
Lcp2	0.000250302	0.0295656	0.0575187	-	-	Ras
Cyp4p3	2.66045e-06	0.000788385	0.0591165	-	-	Ras
Lcp4	0.000563812	0.0457841	0.0816408	-	-	Ras
Hsp70Ab	0.00025335	0.0295656	0.14325	-	-	Ras
Nha2	1.21831e-05	0.0025606	0.145654	-	-	Ras
CG6912	1.80577e-05	0.0033958	0.157386	-	-	Ras
CG7900	0.000483641	0.0426679	0.173051	-	-	Ras
Nplp2	0.000256517	0.0295656	0.215052	-	-	Ras
Ald	4.51161e-08	2.9309e-05	0.357831	-	-	Ras
CG40196	8.64352e-06	0.00193021	0.421898	-	-	Ras
Lcp3	0.000807774	0.0595192	0	-	-	Ras
Muc26B	0.00445697	0.17216	0	-	-	Ras
CG31872	0.00455703	0.175078	0	-	-	Ras
CG32241	0.00823602	0.248332	0	-	-	Ras
CG10912	0.0102509	0.285546	0	-	-	Ras
Jon25Bii	0.0111122	0.298526	0	-	-	Ras
CG9029	0.0122235	0.317632	0	-	-	Ras
CG17145	0.0217613	0.425128	0	-	-	Ras
Gr22d	0.0272418	0.467514	0	-	-	Ras
spz4	0.0321293	0.508968	0	-	-	Ras
CG30457	0.0324654	0.508968	0	-	-	Ras
CG9757	0.0340016	0.516713	0	-	-	Ras
LysB	0.0353802	0.521292	0	-	-	Ras
His4:CG33893	0.0356061	0.523542	0	-	-	Ras
CG40485	0.0369509	0.5356	0	-	-	Ras
CG1368	0.0382987	0.543903	0	-	-	Ras
GstE10	0.0418034	0.559202	0	-	-	Ras
CG12115	0.00100304	0.0682643	0.0103012	-	-	Ras
CG6933	0.00508064	0.188115	0.0108362	-	-	Ras
CG10953	0.00140856	0.0858013	0.0122954	-	-	Ras
CG7953	0.00162288	0.0942855	0.0152353	-	-	Ras
CG16885	0.0187482	0.3961	0.0163213	-	-	Ras
CG31789	0.00351184	0.147129	0.016451	-	-	Ras
CG16884	0.0197152	0.401775	0.0288183	-	-	Ras
CG4017	0.005896	0.208578	0.0405633	-	-	Ras
CG7560	0.00166412	0.0951346	0.0455843	-	-	Ras
CG8661	0.0372566	0.536766	0.048172	-	-	Ras
Lcp65Ab2	0.00642701	0.218448	0.0533332	-	-	Ras
Lcp65Ab1	0.0064402	0.218448	0.0533721	-	-	Ras
LysS	0.0479587	0.594877	0.0563181	-	-	Ras
alphaTry	0.0200199	0.403708	0.0619235	-	-	Ras
CG9483	0.00755174	0.236687	0.0632163	-	-	Ras
Jon25Bi	0.00840628	0.2524	0.0710921	-	-	Ras
CG10910	0.0305097	0.496667	0.0820576	-	-	Ras
CG31819	0.00268392	0.127875	0.0906363	-	-	Ras
Cpr60D	0.0425111	0.559202	0.097851	-	-	Ras
CG17105	0.0254542	0.461363	0.104882	-	-	Ras
CG8997	0.015977	0.363897	0.117116	-	-	Ras
CG5681	0.0109995	0.296614	0.118296	-	-	Ras
CG13989	0.0146666	0.350526	0.119791	-	-	Ras
CG13731	0.010148	0.284384	0.130245	-	-	Ras
Hsp70Bc	0.0377618	0.540227	0.142498	-	-	Ras
CG12560	0.00442887	0.172004	0.144575	-	-	Ras
Hsp70Aa	0.000995334	0.0682643	0.167246	-	-	Ras
Hsp70Bbb	0.0413265	0.554069	0.16793	-	-	Ras
CG14258	0.0474243	0.59351	0.171968	-	-	Ras
CG13936	0.0012411	0.078486	0.174972	-	-	Ras
wun	0.00244335	0.122837	0.193723	-	-	Ras
CG15730	0.0419035	0.559202	0.197351	-	-	Ras
phr	0.0321012	0.508968	0.197707	-	-	Ras
Hsp70Ba	0.0391054	0.548453	0.19865	-	-	Ras
Fmo-2	0.0130792	0.332611	0.199333	-	-	Ras
Cpr78E	0.0420459	0.559202	0.214197	-	0.47	Ras & bacteria
CG15093	0.0324585	0.508968	0.215356	-	-	Ras
prc	0.00278586	0.128609	0.217032	-	-	Ras
Acox57D-d	0.00202826	0.108164	0.257319	-	-	Ras
Cyp6a23	0.00412905	0.163923	0.259093	-	-	Ras
GstD4	0.0412732	0.554069	0.263461	-	-	Ras
CG11378	0.00596381	0.208909	0.271187	-	-	Ras
CG1673	0.00330998	0.142414	0.279528	-	-	Ras
Alas	0.00150997	0.0889371	0.280373	-	-	Ras
alpha-Est2	0.0292592	0.481765	0.281527	-	-	Ras
ci	0.00270882	0.127875	0.283733	-	-	Ras
Lim3	0.011565	0.309525	0.283934	-	-	Ras
CG6878	0.0493631	0.597879	0.284302	-	-	Ras
Yp3	0.0278048	0.467514	0.290489	-	-	Ras
Ugt35a	0.0163116	0.366389	0.290681	-	-	Ras
JhI-21	0.0377494	0.540227	0.294259	-	-	Ras
CG7224	0.00323923	0.141601	0.30101	-	-	Ras
Cyp4s3	0.00903008	0.265551	0.305399	-	-	Ras
rab3-GEF	0.008878	0.263246	0.335481	-	-	Ras
CG2254	0.0158939	0.363897	0.346059	-	-	Ras
CG11200	0.00120379	0.0768062	0.349979	-	-	Ras
CG7781	0.0361431	0.530346	0.35374	-	-	Ras
shf	0.040447	0.548453	0.354767	-	-	Ras
CG9523	0.0312621	0.505045	0.357018	-	-	Ras
yellow-d	0.0128584	0.328165	0.365357	-	-	Ras
CG12703	0.0323899	0.508968	0.365689	-	-	Ras
CG30187	0.0163557	0.366389	0.37329	-	-	Ras
Cyp6w1	0.022782	0.43221	0.375653	-	-	Ras
CG17124	0.0125752	0.322827	0.379364	-	-	Ras
iPLA2-VIA	0.00439219	0.171775	0.379954	-	-	Ras
CG5167	0.036864	0.5356	0.381351	-	-	Ras
CG8654	0.0141329	0.34603	0.386315	-	-	Ras
CG5707	0.0305117	0.496667	0.404649	-	-	Ras
CG3609	0.0487006	0.59617	0.40627	-	-	Ras
CG8051	0.0385893	0.543903	0.413102	-	-	Ras
Gpo-1	0.0449349	0.575456	0.419345	-	-	Ras
scyl	0.0313091	0.505045	0.422329	-	-	Ras
CG9527	0.0286441	0.474921	0.425289	-	-	Ras
GIIIspla2	0.0458819	0.582366	0.426443	-	-	Ras
GstE8	0.0467007	0.587541	0.426691	-	-	Ras
Pgm	0.0447469	0.574078	0.429785	-	-	Ras
CG14823	0.00998978	0.284258	0.430456	-	-	Ras
CG8709	0.0165851	0.368067	0.430763	-	-	Ras
Pglym78	0.0351988	0.520905	0.431527	-	-	Ras
CG8160	0.0472698	0.592614	0.433206	-	-	Ras
kraken	0.0484915	0.59617	0.4396	-	-	Ras
CG8034	0.0438868	0.565072	0.442233	-	-	Ras
CG32280	0.0352745	0.520905	0.476676	-	-	Ras
l(2)44DEa	0.0242648	0.448671	0.478985	-	-	Ras
