# Supplementary material for: A Drosophila immune response against Ras-induced overgrowth
Source: Biol Open. 2014 Mar 21;3(4):250–60. doi: 10.1242/bio.20146494 (PMC3988794; doi:10.1242/bio.20146494)
Supplement: Supplementary Material [file supp_bio.20146494_Table_S2.xlsx]

## Sheet: FldCh>2, p<0.05 (438)
Annotation Cluster	Category	Term	Count	Count ≥ 10	%	p-value	p-value significant	Genes	List Total	Pop Hits	Pop Total	Fold Enrichment	Bonferroni	Benjamini	FDR
1	Enrichment Score: 7.545434839061119
	GOTERM_BP_FAT	GO:0045087~innate immune response	22	TRUE	2.46637	7.58976e-15	TRUE	CG10332, CECB, CECC, HML, IM10, CG33470, ATTA, ATTB, IM4, ATTC, IM23, IM14, IM3, IM2, PGRP-SB1, IM1, PGRP-SD, MTK, TOTC, DRO, CECA1, CECA2, DPT, DRS	204	92	7937	9.30382	7.63256e-12	7.63256e-12	1.1946e-11
	GOTERM_BP_FAT	GO:0019731~antibacterial humoral response	14	TRUE	1.56951	1.99599e-14	TRUE	CECB, CECC, IM10, CG33470, ATTA, ATTB, ATTC, IM23, IM3, MTK, DRO, DPTB, CECA1, CECA2, DPT, DRS	204	27	7937	20.1739	2.02038e-11	1.01019e-11	3.16192e-11
	GOTERM_BP_FAT	GO:0006952~defense response	28	TRUE	3.13901	2.09683e-14	TRUE	IM10, IM4, IM14, IM3, DRO5, IM2, IM1, PGRP-SD, CG7227, TOTC, DRO, CECA1, DPTB, CECA2, DPT, DRS, CG10332, CECB, SANTA-MARIA, CECC, HML, GCM, CG33470, ATTA, ATTB, ATTC, IM23, PGRP-SB1, MTK, CG13422	204	173	7937	6.29706	2.1214e-11	7.07134e-12	3.31957e-11
	GOTERM_BP_FAT	GO:0042742~defense response to bacterium	16	TRUE	1.79372	1.31415e-10	TRUE	CECB, CECC, IM10, CG33470, ATTA, ATTB, ATTC, IM23, IM3, PGRP-SD, MTK, DRO, DPTB, CECA1, CECA2, CG13422, DPT, DRS	204	69	7937	9.02188	1.3286e-07	3.3215e-08	2.07921e-07
	GOTERM_BP_FAT	GO:0006955~immune response	23	TRUE	2.57848	2.48307e-10	TRUE	IM10, IM14, IM4, IM3, IM2, IM1, PGRP-SD, DRO, TOTC, DPTB, CECA1, CECA2, DRS, DPT, CECB, CG10332, CECC, HML, ATTA, CG33470, ATTB, IM23, ATTC, PGRP-SB1, MTK	204	169	7937	5.29502	2.51038e-07	5.02077e-08	3.92865e-07
	GOTERM_BP_FAT	GO:0009617~response to bacterium	16	TRUE	1.79372	1.20068e-09	TRUE	CECB, CECC, IM10, CG33470, ATTA, ATTB, ATTC, IM23, IM3, PGRP-SD, MTK, DRO, DPTB, CECA1, CECA2, CG13422, DPT, DRS	204	80	7937	7.78137	1.21389e-06	2.02315e-07	1.89968e-06
	GOTERM_BP_FAT	GO:0019730~antimicrobial humoral response	14	TRUE	1.56951	1.7983e-08	TRUE	CECB, CECC, IM10, CG33470, ATTA, ATTB, ATTC, IM23, IM3, MTK, DRO, DPTB, CECA1, CECA2, DPT, DRS	204	70	7937	7.78137	1.81806e-05	2.59725e-06	2.84522e-05
	GOTERM_BP_FAT	GO:0006959~humoral immune response	15	TRUE	1.68161	1.83248e-08	TRUE	CECB, CECC, HML, IM10, CG33470, ATTA, ATTB, ATTC, IM23, IM3, MTK, DRO, DPTB, CECA1, CECA2, DPT, DRS	204	83	7937	7.03136	1.85262e-05	2.3158e-06	2.89931e-05
	GOTERM_BP_FAT	GO:0050829~defense response to Gram-negative bacterium	9	FALSE	1.00897	5.75671e-07	TRUE	CECB, CECC, MTK, DRO, ATTA, CECA1, CECA2, DRS, DPT, CG13422	204	30	7937	11.6721	0.000581834	6.4665e-05	0.000910808
	GOTERM_BP_FAT	GO:0050830~defense response to Gram-positive bacterium	6	FALSE	0.672646	0.000297836	TRUE	CECB, CECC, PGRP-SD, MTK, DRO, CECA1, CECA2	204	24	7937	9.72672	0.260038	0.0296667	0.47019
	GOTERM_BP_FAT	GO:0050832~defense response to fungus	6	FALSE	0.672646	0.000442152	TRUE	CECB, DRO5, CECC, MTK, CECA1, CECA2, DRS	204	26	7937	8.97851	0.36053	0.0398318	0.697274
	GOTERM_BP_FAT	GO:0009620~response to fungus	6	FALSE	0.672646	0.000633716	TRUE	CECB, DRO5, CECC, MTK, CECA1, CECA2, DRS	204	28	7937	8.33718	0.473176	0.0481037	0.997953
	GOTERM_CC_FAT	GO:0005576~extracellular region	45	TRUE	5.04484	1.29852e-10	TRUE	CG17739, IM10, MMP2, IM4, IM14, MMP1, NLAZ, JAR, IM3, CG30025, IM2, IM1, DRO, TOTC, IMPE2, DPTB, CECA1, CECA2, DRS, CECB, CECC, DELTATRY, NPLP2, HML, ADGF-A, MP, CG33470, ATTA, NETA, ATTB, NETB, CG30031, GAMMATRY, IM23, ATTC, PGRP-SB1, APPL, CDASE, YP2, NDG, PXN, PGRP-SD, DPT, CG10332, MSPO, CG13675, TEN-M, MTK, CG31482	151	512	4786	2.78573	2.09062e-08	2.09062e-08	1.56961e-07
	GOTERM_CC_FAT	GO:0005615~extracellular space	14	TRUE	1.56951	1.15608e-06	TRUE	CECB, CECC, DELTATRY, NPLP2, ADGF-A, IM10, CG33470, ATTA, ATTB, CG30031, GAMMATRY, IM4, ATTC, NLAZ, TOTC, DPTB, CECA1, CECA2	151	82	4786	5.4114	0.000186112	6.2041e-05	0.00139743
	INTERPRO	IPR005521:Attacin, C-terminal region	5	FALSE	0.560538	9.5774e-06	TRUE	ATTA, DPTB, ATTB, ATTC, DPT	294	6	10196	28.9002	0.00391905	0.000981206	0.0134058
	INTERPRO	IPR000875:Cecropin	3	FALSE	0.336323	0.00777068	TRUE	CECB, CECC, CECA1, CECA2	294	5	10196	20.8082	0.959173	0.366767	10.3449
	PIR_SUPERFAMILY	PIRSF001893:cecropin	3	FALSE	0.336323	0.00340982	TRUE	CECB, CECC, CECA1, CECA2	90	3	2596	28.8444	0.223344	0.0808009	3.5119
	SP_PIR_KEYWORDS	innate immunity	20	TRUE	2.24215	2.44695e-15	TRUE	CG10332, CECB, CECC, IM10, CG33470, ATTA, ATTB, IM4, ATTC, IM23, IM14, IM3, IM2, PGRP-SB1, IM1, PGRP-SD, MTK, TOTC, DRO, CECA1, CECA2, DPT	434	53	12980	11.286	4.20108e-13	4.20108e-13	2.9865e-12
	SP_PIR_KEYWORDS	immune response	20	TRUE	2.24215	5.49213e-15	TRUE	CG10332, CECB, CECC, IM10, CG33470, ATTA, ATTB, IM4, ATTC, IM23, IM14, IM3, IM2, PGRP-SB1, IM1, PGRP-SD, MTK, TOTC, DRO, CECA1, CECA2, DPT	434	55	12980	10.8756	9.35696e-13	4.67848e-13	6.65024e-12
	SP_PIR_KEYWORDS	Secreted	29	TRUE	3.25112	4.57006e-10	TRUE	IM10, IM4, PXN, IM14, IM3, IM2, IM1, PGRP-SD, TOTC, DRO, IMPE2, CECA1, CECA2, DPT, DRS, CG10332, CECB, CECC, DELTATRY, NPLP2, NETA, ATTA, CG33470, GAMMATRY, ATTB, NETB, CG30031, ATTC, IM23, PGRP-SB1, MTK, YP2, CDASE	434	212	12980	4.09117	7.8605e-08	2.62017e-08	5.5864e-07
	SP_PIR_KEYWORDS	antibiotic	9	FALSE	1.00897	1.59895e-09	TRUE	CECB, CECC, MTK, DRO, ATTA, CECA1, ATTB, CECA2, ATTC, DPT	434	13	12980	20.7054	2.7502e-07	6.8755e-08	1.95455e-06
	SP_PIR_KEYWORDS	Antimicrobial	10	TRUE	1.12108	1.59279e-08	TRUE	CECB, CECC, MTK, DRO, ATTA, CECA1, ATTB, CECA2, ATTC, DRS, DPT	434	22	12980	13.5945	2.7396e-06	5.47921e-07	1.94702e-05
	SP_PIR_KEYWORDS	signal	35	TRUE	3.92377	2.14977e-06	TRUE	OTK, IM10, IM4, PXN, IM14, IM3, IM2, IM1, PGRP-SD, TOTC, DRO, CECA1, IMPE2, CECA2, DPT, DRS, CG10332, CECB, DELTATRY, CECC, NPLP2, NETA, ATTA, CG33470, GAMMATRY, CG30031, ATTB, NETB, ATTC, IM23, FAS1, PGRP-SB1, AMA, MTK, APPL, LCP4, YP2, LCP2, CDASE	434	425	12980	2.463	0.000369692	6.16248e-05	0.00262782
	SP_PIR_KEYWORDS	amidation	6	FALSE	0.672646	0.0010148	TRUE	CECB, IM2, IM1, CECC, CECA1, CECA2, IM4	434	24	12980	7.47696	0.160235	0.024639	1.23344
	SP_PIR_KEYWORDS	polymorphism	10	TRUE	1.12108	0.0180431	TRUE	CECB, HEX-T2, CECC, HSP70AB, MTK, DRO, CECA1, ATTB, CECA2, ATTC, DPT	434	119	12980	2.51326	0.956358	0.247763	19.9542
	UP_SEQ_FEATURE	signal peptide	35	TRUE	3.92377	2.89159e-09	TRUE	OTK, IM10, IM4, PXN, IM14, IM3, IM2, IM1, PGRP-SD, TOTC, DRO, CECA1, IMPE2, CECA2, DPT, DRS, CG10332, CECB, DELTATRY, CECC, NPLP2, NETA, ATTA, CG33470, GAMMATRY, CG30031, ATTB, NETB, ATTC, IM23, FAS1, PGRP-SB1, AMA, MTK, APPL, LCP4, YP2, LCP2, CDASE	87	419	2975	2.85642	7.14222e-07	7.14222e-07	3.74931e-06
	UP_SEQ_FEATURE	sequence variant	16	TRUE	1.79372	0.00140397	TRUE	CECB, CECC, CG9801, SPIR, ATTB, ATTC, MST87F, PGRP-SB1, HEX-T2, PGRP-SD, HSP70AB, MTK, DRO, CYP12A4, CECA1, CECA2, DPT	87	222	2975	2.46453	0.293212	0.109235	1.80521
2	Enrichment Score: 4.22763065289137
	GOTERM_MF_FAT	GO:0008235~metalloexopeptidase activity	9	FALSE	1.00897	1.83438e-05	TRUE	CG32351, CG4439, CG8564, LOOPIN-1, CG13340, CG32064, CG32627, CG32063, CG6372	219	43	7918	7.56738	0.00605345	0.00605345	0.0248773
	GOTERM_MF_FAT	GO:0030145~manganese ion binding	9	FALSE	1.00897	0.000150085	TRUE	CG32351, CG4439, LOOPIN-1, GLCAT-P, CG13340, CG32064, ADE3, CG32063, CG6372	219	57	7918	5.70872	0.0484678	0.0245349	0.203372
	GOTERM_MF_FAT	GO:0004177~aminopeptidase activity	7	FALSE	0.784753	0.00134956	TRUE	CG32351, CG4439, LOOPIN-1, CG13340, CG32064, CG32063, CG6372	219	45	7918	5.62415	0.360459	0.138432	1.815
	GOTERM_MF_FAT	GO:0008237~metallopeptidase activity	12	TRUE	1.34529	0.00657777	TRUE	CG32351, CG4439, CG42255, CG8564, LOOPIN-1, CG13340, CG32064, CG32627, CG32063, MMP2, MMP1, CG6372	219	168	7918	2.58252	0.887458	0.268064	8.56215
	GOTERM_MF_FAT	GO:0008238~exopeptidase activity	9	FALSE	1.00897	0.00868135	TRUE	CG32351, CG4439, CG8564, LOOPIN-1, CG13340, CG32064, CG32627, CG32063, CG6372	219	106	7918	3.06979	0.944205	0.250694	11.1536
	INTERPRO	IPR011356:Peptidase M17, leucyl aminopeptidase	7	FALSE	0.784753	1.42833e-08	TRUE	CG32351, CG4439, LOOPIN-1, CG13340, CG32064, CG32063, CG6372	294	8	10196	30.3452	5.85613e-06	5.85613e-06	1.9994e-05
	INTERPRO	IPR008283:Peptidase M17, leucyl aminopeptidase, N-terminal	7	FALSE	0.784753	1.42833e-08	TRUE	CG32351, CG4439, LOOPIN-1, CG13340, CG32064, CG32063, CG6372	294	8	10196	30.3452	5.85613e-06	5.85613e-06	1.9994e-05
	INTERPRO	IPR000819:Peptidase M17, leucyl aminopeptidase, C-terminal	7	FALSE	0.784753	1.0202e-07	TRUE	CG32351, CG4439, LOOPIN-1, CG13340, CG32064, CG32063, CG6372	294	10	10196	24.2762	4.18275e-05	2.09139e-05	0.00014281
	KEGG_PATHWAY	dme00480:Glutathione metabolism	7	FALSE	0.784753	0.00441474	TRUE	CG32351, CG4439, LOOPIN-1, CG13340, CG32064, CG32063, CG6372	53	63	2054	4.30608	0.209033	0.209033	4.22493
	PIR_SUPERFAMILY	PIRSF001116:cytosol aminopeptidase	4	FALSE	0.44843	0.000723166	TRUE	CG32351, CG13340, CG32064, CG6372	90	6	2596	19.2296	0.0521259	0.0264117	0.754329
	SP_PIR_KEYWORDS	Aminopeptidase	7	FALSE	0.784753	0.00222278	TRUE	CG32351, CG4439, LOOPIN-1, CG13340, CG32064, CG32063, CG6372	434	41	12980	5.10622	0.318012	0.0416354	2.68346
3	Enrichment Score: 3.033047711194833
	INTERPRO	IPR005521:Attacin, C-terminal region	5	FALSE	0.560538	9.5774e-06	TRUE	ATTA, DPTB, ATTB, ATTC, DPT	294	6	10196	28.9002	0.00391905	0.000981206	0.0134058
	INTERPRO	IPR005520:Attacin, N-terminal region	3	FALSE	0.336323	0.00475242	TRUE	ATTA, ATTB, ATTC	294	4	10196	26.0102	0.858172	0.323368	6.45091
	INTERPRO	IPR005520:Attacin, N-terminal	3	FALSE	0.336323	0.00475242	TRUE	ATTA, ATTB, ATTC	294	4	10196	26.0102	0.858172	0.323368	6.45091
	PIR_SUPERFAMILY	PIRSF001894:attacin	3	FALSE	0.336323	0.00340982	TRUE	ATTA, ATTB, ATTC	90	3	2596	28.8444	0.223344	0.0808009	3.5119
4	Enrichment Score: 2.1687617652349362
	GOTERM_MF_FAT	GO:0051536~iron-sulfur cluster binding	3	FALSE	0.336323	0.411963	FALSE	MST87F, MST84DC, MST84DD	219	51	7918	2.12678	1	0.98158	99.9255
	GOTERM_MF_FAT	GO:0051540~metal cluster binding	3	FALSE	0.336323	0.411963	FALSE	MST87F, MST84DC, MST84DD	219	51	7918	2.12678	1	0.98158	99.9255
	INTERPRO	IPR005634:Male specific sperm protein	3	FALSE	0.336323	0.00475242	TRUE	MST84DA, MST84DC, MST84DD	294	4	10196	26.0102	0.858172	0.323368	6.45091
	PIR_SUPERFAMILY	PIRSF002545:fruit fly testis-specific protein	6	FALSE	0.672646	8.43132e-07	TRUE	MST87F, MST84DA, CG34168, CG31639, MST84DC, MST84DD	90	7	2596	24.7238	6.23898e-05	6.23898e-05	0.000882476
	SP_PIR_KEYWORDS	spermatogenesis	6	FALSE	0.672646	0.00210275	TRUE	MST87F, MST84DA, HSP60C, SOTI, MST84DC, MST84DD	434	28	12980	6.40882	0.303755	0.044248	2.54027
	SP_PIR_KEYWORDS	tandem repeat	3	FALSE	0.336323	0.0679382	FALSE	MST84DA, MST84DC, MST84DD	434	13	12980	6.90181	0.999994	0.553694	57.685
5	Enrichment Score: 1.8379078142121725
	GOTERM_MF_FAT	GO:0005509~calcium ion binding	15	TRUE	1.68161	0.00687879	TRUE	CG42255, RHOL, CG13898, CG31802, CG17237, NDG, PXN, MMP1, CG10641, CG31960, CG15177, CG17770, DG, SCP2, SOWI	219	242	7918	2.24103	0.8982	0.2242	8.93724
	INTERPRO	IPR002048:Calcium-binding EF-hand	8	FALSE	0.896861	0.00605757	TRUE	CG13898, CG15177, CG31802, CG17770, SCP2, SOWI, CG10641, CG31960	294	76	10196	3.65055	0.917186	0.339787	8.15362
	INTERPRO	IPR011992:EF-Hand type	9	FALSE	1.00897	0.00848394	TRUE	CG13898, CG15177, CG31802, CG17770, CG17237, SCP2, SOWI, CG10641, CG31960	294	101	10196	3.09032	0.969598	0.353807	11.2429
	INTERPRO	IPR018249:EF-HAND 2	8	FALSE	0.896861	0.0193727	TRUE	CG13898, CG15177, CG31802, CG17770, SCP2, SOWI, CG10641, CG31960	294	95	10196	2.92044	0.999671	0.487471	23.9549
	INTERPRO	IPR018248:EF hand	7	FALSE	0.784753	0.0217997	TRUE	CG13898, CG15177, CG31802, CG17770, SOWI, CG10641, CG31960	294	76	10196	3.19424	0.999881	0.475591	26.5475
	INTERPRO	IPR018247:EF-HAND 1	7	FALSE	0.784753	0.0906345	FALSE	CG13898, CG15177, CG31802, SCP2, SOWI, CG10641, CG31960	294	108	10196	2.2478	1	0.789472	73.5507
	SMART	SM00054:EFh	8	FALSE	0.896861	0.00375489	TRUE	CG13898, CG15177, CG31802, CG17770, SCP2, SOWI, CG10641, CG31960	129	76	4824	3.93635	0.305741	0.166778	4.06657
	SP_PIR_KEYWORDS	calcium	11	TRUE	1.23318	0.0389758	TRUE	CG13898, CG15177, CG31802, NDG, SCP2, MMP2, SOWI, CG10641, MMP1, PXN, CG31960	434	158	12980	2.08219	0.998928	0.409035	38.49
6	Enrichment Score: 1.5142747712734215
	GOTERM_BP_FAT	GO:0048102~autophagic cell death	7	FALSE	0.784753	0.0076234	TRUE	CECB, SANTA-MARIA, EIP93F, CG14995, EIF4E-5, CECA1, CECA2, MMP1	204	68	7937	4.00512	0.999564	0.365619	11.4035
	GOTERM_BP_FAT	GO:0035071~salivary gland cell autophagic cell death	7	FALSE	0.784753	0.0076234	TRUE	CECB, SANTA-MARIA, EIP93F, CG14995, EIF4E-5, CECA1, CECA2, MMP1	204	68	7937	4.00512	0.999564	0.365619	11.4035
	GOTERM_BP_FAT	GO:0035070~salivary gland histolysis	7	FALSE	0.784753	0.0076234	TRUE	CECB, SANTA-MARIA, EIP93F, CG14995, EIF4E-5, CECA1, CECA2, MMP1	204	68	7937	4.00512	0.999564	0.365619	11.4035
	GOTERM_BP_FAT	GO:0007559~histolysis	7	FALSE	0.784753	0.00875729	TRUE	CECB, SANTA-MARIA, EIP93F, CG14995, EIF4E-5, CECA1, CECA2, MMP1	204	70	7937	3.89069	0.999863	0.373767	12.9916
	GOTERM_BP_FAT	GO:0016271~tissue death	7	FALSE	0.784753	0.00875729	TRUE	CECB, SANTA-MARIA, EIP93F, CG14995, EIF4E-5, CECA1, CECA2, MMP1	204	70	7937	3.89069	0.999863	0.373767	12.9916
	GOTERM_BP_FAT	GO:0009886~post-embryonic morphogenesis	17	TRUE	1.90583	0.018593	TRUE	CECB, SANTA-MARIA, CG14995, ED, SN, DRM, MMP2, CIB, FBL, MMP1, JAR, NEUR, EIP93F, DG, EIF4E-5, IMPE2, CECA1, CECA2	204	353	7937	1.8737	1	0.546428	25.6913
	GOTERM_BP_FAT	GO:0048707~instar larval or pupal morphogenesis	16	TRUE	1.79372	0.032282	TRUE	CECB, SANTA-MARIA, CG14995, ED, SN, DRM, MMP2, FBL, MMP1, JAR, NEUR, EIP93F, DG, EIF4E-5, IMPE2, CECA1, CECA2	204	347	7937	1.79398	1	0.720843	40.4994
	GOTERM_BP_FAT	GO:0012501~programmed cell death	9	FALSE	1.00897	0.0422869	TRUE	CECB, SANTA-MARIA, EIP93F, CG14995, EIF4E-5, WUN2, CECA1, CECA2, MMP1, CYT-C-D	204	153	7937	2.28864	1	0.766851	49.5209
	GOTERM_BP_FAT	GO:0007552~metamorphosis	16	TRUE	1.79372	0.0442145	TRUE	CECB, SANTA-MARIA, CG14995, ED, SN, DRM, MMP2, FBL, MMP1, JAR, NEUR, EIP93F, DG, EIF4E-5, IMPE2, CECA1, CECA2	204	362	7937	1.71964	1	0.771178	51.1046
	GOTERM_BP_FAT	GO:0009791~post-embryonic development	18	TRUE	2.01794	0.0521306	FALSE	CECB, SANTA-MARIA, CG14995, ED, SN, GCM, DRM, MMP2, CIB, FBL, MMP1, JAR, NEUR, EIP93F, DG, EIF4E-5, IMPE2, CECA1, CECA2	204	434	7937	1.61365	1	0.796479	57.1333
	GOTERM_BP_FAT	GO:0008219~cell death	9	FALSE	1.00897	0.0557821	FALSE	CECB, SANTA-MARIA, EIP93F, CG14995, EIF4E-5, WUN2, CECA1, CECA2, MMP1, CYT-C-D	204	162	7937	2.16149	1	0.800499	59.6727
	GOTERM_BP_FAT	GO:0048732~gland development	9	FALSE	1.00897	0.0574332	FALSE	CECB, SANTA-MARIA, EIP93F, CG14995, EIF4E-5, GCM, CECA1, NETB, CECA2, MMP1	204	163	7937	2.14823	1	0.801347	60.7741
	GOTERM_BP_FAT	GO:0016265~death	9	FALSE	1.00897	0.0574332	FALSE	CECB, SANTA-MARIA, EIP93F, CG14995, EIF4E-5, WUN2, CECA1, CECA2, MMP1, CYT-C-D	204	163	7937	2.14823	1	0.801347	60.7741
	GOTERM_BP_FAT	GO:0035272~exocrine system development	8	FALSE	0.896861	0.0653677	FALSE	CECB, SANTA-MARIA, EIP93F, CG14995, EIF4E-5, CECA1, NETB, CECA2, MMP1	204	139	7937	2.23924	1	0.811181	65.6848
	GOTERM_BP_FAT	GO:0007431~salivary gland development	8	FALSE	0.896861	0.0653677	FALSE	CECB, SANTA-MARIA, EIP93F, CG14995, EIF4E-5, CECA1, NETB, CECA2, MMP1	204	139	7937	2.23924	1	0.811181	65.6848
	GOTERM_BP_FAT	GO:0002165~instar larval or pupal development	17	TRUE	1.90583	0.0689639	FALSE	CECB, SANTA-MARIA, CG14995, ED, SN, DRM, MMP2, CIB, FBL, MMP1, JAR, NEUR, EIP93F, DG, EIF4E-5, IMPE2, CECA1, CECA2	204	418	7937	1.58234	1	0.806387	67.7154
	GOTERM_BP_FAT	GO:0022612~gland morphogenesis	7	FALSE	0.784753	0.0716578	FALSE	CECB, SANTA-MARIA, EIP93F, CG14995, EIF4E-5, CECA1, CECA2, MMP1	204	114	7937	2.38902	1	0.811848	69.162
	GOTERM_BP_FAT	GO:0007435~salivary gland morphogenesis	7	FALSE	0.784753	0.0716578	FALSE	CECB, SANTA-MARIA, EIP93F, CG14995, EIF4E-5, CECA1, CECA2, MMP1	204	114	7937	2.38902	1	0.811848	69.162
7	Enrichment Score: 1.4240046575696657
	SP_PIR_KEYWORDS	disulfide bond	17	TRUE	1.90583	0.0161701	TRUE	OTK, DELTATRY, TRXT, NETA, NRT, NETB, CG30031, GAMMATRY, PXN, IM23, C1GALTA, IM3, IM2, PGRP-SB1, IM1, PGRP-SD, AMA, CG6762, DRS	434	265	12980	1.91862	0.939432	0.244517	18.0677
	SP_PIR_KEYWORDS	glycoprotein	20	TRUE	2.24215	0.141956	FALSE	BW, OTK, IM10, NETA, CG33470, NRT, NETB, PXN, ATTC, C1GALTA, FAS1, PGRP-SB1, PGRP-SD, AMA, GLCAT-P, APPL, SOTI, DRO, IMPE2, CDASE, DRS	434	435	12980	1.37507	1	0.73197	84.6104
	UP_SEQ_FEATURE	disulfide bond	16	TRUE	1.79372	0.0060998	TRUE	OTK, DELTATRY, TRXT, NRT, NETA, NETB, CG30031, GAMMATRY, PXN, IM23, IM3, IM2, PGRP-SB1, IM1, PGRP-SD, AMA, CG6762, DRS	87	258	2975	2.12065	0.779369	0.260849	7.62686
	UP_SEQ_FEATURE	glycosylation site:N-linked (GlcNAc...)	17	TRUE	1.90583	0.143814	FALSE	OTK, IM10, NETA, CG33470, NRT, NETB, PXN, C1GALTA, FAS1, PGRP-SB1, PGRP-SD, AMA, GLCAT-P, SOTI, APPL, IMPE2, DRS, CDASE	87	419	2975	1.3874	1	0.99172	86.6445
8	Enrichment Score: 1.3338823561896271
	GOTERM_BP_FAT	GO:0006508~proteolysis	30	TRUE	3.36323	0.0110745	TRUE	CG30083, CG11841, LOOPIN-1, CG8586, CG33465, MMP2, MMP1, CG6372, CG32351, CG30025, CG8564, CG11459, CG11192, CG6347, CG10862, CG32627, CG4439, CG30098, DELTATRY, CG4477, CG7220, 7B2, CG30031, GAMMATRY, YIP7, CG31326, JON65AIV, CG13340, JON65AIII, CG32064, CG32063, CG6639	204	731	7937	1.59672	0.999987	0.430466	16.1545
	GOTERM_MF_FAT	GO:0070011~peptidase activity, acting on L-amino acid peptides	29	TRUE	3.25112	0.00515643	TRUE	CG42255, CG30083, CG11841, LOOPIN-1, CG8586, CG33465, MMP2, MMP1, CG6372, CG32351, CG30025, CG8564, CG11459, CG11192, CG6347, CG32627, CG4439, CG30098, DELTATRY, CG4477, CG30031, GAMMATRY, YIP7, CG6357, CG31326, JON65AIV, JON65AIII, CG13340, CG32064, CG32063, CG6639	219	612	7918	1.71324	0.81935	0.289821	6.7717
	GOTERM_MF_FAT	GO:0008233~peptidase activity	29	TRUE	3.25112	0.0109575	TRUE	CG42255, CG30083, CG11841, LOOPIN-1, CG8586, CG33465, MMP2, MMP1, CG6372, CG32351, CG30025, CG8564, CG11459, CG11192, CG6347, CG32627, CG4439, CG30098, DELTATRY, CG4477, CG30031, GAMMATRY, YIP7, CG6357, CG31326, JON65AIV, JON65AIII, CG13340, CG32064, CG32063, CG6639	219	648	7918	1.61806	0.973929	0.282183	13.8809
	GOTERM_MF_FAT	GO:0004252~serine-type endopeptidase activity	14	TRUE	1.56951	0.0449214	TRUE	CG30098, DELTATRY, CG30083, CG4477, CG11841, CG8586, CG33465, CG30031, GAMMATRY, YIP7, CG30025, CG31326, JON65AIV, JON65AIII, CG11192, CG6639	219	280	7918	1.80776	1	0.637315	46.3876
	GOTERM_MF_FAT	GO:0004175~endopeptidase activity	20	TRUE	2.24215	0.0468492	TRUE	CG42255, CG30098, DELTATRY, CG30083, CG4477, CG11841, CG8586, CG33465, MMP2, CG30031, GAMMATRY, YIP7, MMP1, CG30025, CG6357, CG31326, JON65AIV, CG11459, CG11192, JON65AIII, CG6347, CG6639	219	457	7918	1.58229	1	0.629399	47.8368
	GOTERM_MF_FAT	GO:0008236~serine-type peptidase activity	14	TRUE	1.56951	0.08261	FALSE	CG30098, DELTATRY, CG30083, CG4477, CG11841, CG8586, CG33465, CG30031, GAMMATRY, YIP7, CG30025, CG31326, JON65AIV, JON65AIII, CG11192, CG6639	219	308	7918	1.64342	1	0.743091	68.9465
	GOTERM_MF_FAT	GO:0017171~serine hydrolase activity	14	TRUE	1.56951	0.0857209	FALSE	CG30098, DELTATRY, CG30083, CG4477, CG11841, CG8586, CG33465, CG30031, GAMMATRY, YIP7, CG30025, CG31326, JON65AIV, JON65AIII, CG11192, CG6639	219	310	7918	1.63282	1	0.740335	70.3447
	INTERPRO	IPR001314:Peptidase S1A, chymotrypsin	13	TRUE	1.4574	0.0180703	TRUE	DELTATRY, CG30098, CG30083, CG4477, CG11841, CG8586, CG30031, GAMMATRY, YIP7, CG30025, CG31326, JON65AIV, JON65AIII, CG11192, CG6639	294	210	10196	2.14687	0.999434	0.493226	22.5289
	INTERPRO	IPR001254:Peptidase S1 and S6, chymotrypsin/Hap	14	TRUE	1.56951	0.0268076	TRUE	CG30098, DELTATRY, CG30083, CG4477, CG11841, CG8586, CG33465, CG30031, GAMMATRY, YIP7, CG30025, CG31326, JON65AIV, JON65AIII, CG11192, CG6639	294	248	10196	1.95776	0.999985	0.480745	31.6398
	INTERPRO	IPR018114:Peptidase S1/S6, chymotrypsin/Hap, active site	10	TRUE	1.12108	0.0994204	FALSE	CG30025, DELTATRY, CG30098, CG30083, JON65AIV, CG31326, CG11841, CG11192, JON65AIII, GAMMATRY, CG30031, YIP7	294	191	10196	1.81572	1	0.796103	76.9117
	SMART	SM00020:Tryp_SPc	14	TRUE	1.56951	0.0136712	TRUE	CG30098, DELTATRY, CG30083, CG4477, CG11841, CG8586, CG33465, CG30031, GAMMATRY, YIP7, CG30025, CG31326, JON65AIV, JON65AIII, CG11192, CG6639	129	248	4824	2.11103	0.736908	0.283812	14.0935
	SP_PIR_KEYWORDS	Serine protease	8	FALSE	0.896861	0.165073	FALSE	CG30025, DELTATRY, CG30083, JON65AIV, CG11841, CG11192, JON65AIII, GAMMATRY, CG30031, YIP7	434	135	12980	1.77232	1	0.771827	88.9785
	SP_PIR_KEYWORDS	hydrolase	52	TRUE	5.8296	0.405033	FALSE	ROBL62A, CG42255, CG6675, CG11841, LOOPIN-1, CG8586, CG17237, CNN, MMP2, CG9270, MMP1, JAR, CG32351, CG30025, CG11192, CG6347, JHEDUP, CG18067, CG3292, CG4757, CG3264, DELTATRY, ADGF-A, GAL, GAMMATRY, CG30031, PGRP-SB1, CG31326, CG7813, CG32064, CG32063, CDASE, CG30083, CG14297, CG6372, CG31373, CG8564, CG11459, WUN2, CG32627, CG4439, PPM1, CG30098, CG31275, CG4477, YIP7, CG6357, JON65AIV, CG1202…	434	1470	12980	1.05796	1	0.933223	99.8248
	SP_PIR_KEYWORDS	Protease	10	TRUE	1.12108	0.515607	FALSE	CG30025, DELTATRY, CG30083, JON65AIV, CG11841, CG11192, JON65AIII, GAMMATRY, CG30031, MMP2, YIP7, MMP1	434	264	12980	1.13287	1	0.965597	99.9858
9	Enrichment Score: 1.2789659506251043
	INTERPRO	IPR006210:EGF-like	7	FALSE	0.784753	0.0150611	TRUE	CG42255, TEN-M, NIMC1, HML, NIMC3, EATER, NDG	294	70	10196	3.46803	0.998015	0.463239	19.1384
	INTERPRO	IPR013032:EGF-like region, conserved site	8	FALSE	0.896861	0.0237157	TRUE	CG42255, TEN-M, NIMC1, HML, EATER, NETA, NDG, NETB	294	99	10196	2.80245	0.999947	0.459379	28.536
	INTERPRO	IPR000742:EGF-like, type 3	4	FALSE	0.44843	0.217225	FALSE	CG42255, TEN-M, HML, NDG	294	56	10196	2.47716	1	0.968649	96.7557
	SMART	SM00181:EGF	7	FALSE	0.784753	0.0101559	TRUE	CG42255, TEN-M, NIMC1, HML, NIMC3, EATER, NDG	129	70	4824	3.73953	0.628482	0.281114	10.6537
	SP_PIR_KEYWORDS	egf-like domain	3	FALSE	0.336323	0.51127	FALSE	CG42255, TEN-M, NDG	434	51	12980	1.75928	1	0.967308	99.9842
10	Enrichment Score: 1.2581638410461693
	COG_ONTOLOGY	Posttranslational modification, protein turnover, chaperones	3	FALSE	0.336323	0.823073	FALSE	CG6888, PRX2540-1, PRX2540-2	28	138	1237	0.960404	1	0.999995	99.9992
	GOTERM_BP_FAT	GO:0006800~oxygen and reactive oxygen species metabolic process	4	FALSE	0.44843	0.0118073	TRUE	MUD, PRX2540-1, PXN, PRX2540-2	204	19	7937	8.19092	0.999994	0.435502	17.1322
	GOTERM_BP_FAT	GO:0070301~cellular response to hydrogen peroxide	3	FALSE	0.336323	0.0307566	TRUE	PRX2540-1, PXN, PRX2540-2	204	11	7937	10.611	1	0.717288	38.998
	GOTERM_BP_FAT	GO:0042743~hydrogen peroxide metabolic process	3	FALSE	0.336323	0.0307566	TRUE	PRX2540-1, PXN, PRX2540-2	204	11	7937	10.611	1	0.717288	38.998
	GOTERM_BP_FAT	GO:0042744~hydrogen peroxide catabolic process	3	FALSE	0.336323	0.0307566	TRUE	PRX2540-1, PXN, PRX2540-2	204	11	7937	10.611	1	0.717288	38.998
	GOTERM_BP_FAT	GO:0042542~response to hydrogen peroxide	3	FALSE	0.336323	0.0362964	TRUE	PRX2540-1, PXN, PRX2540-2	204	12	7937	9.72672	1	0.74952	44.2868
	GOTERM_BP_FAT	GO:0034614~cellular response to reactive oxygen species	3	FALSE	0.336323	0.0421865	TRUE	PRX2540-1, PXN, PRX2540-2	204	13	7937	8.97851	1	0.777456	49.4371
	GOTERM_BP_FAT	GO:0034599~cellular response to oxidative stress	3	FALSE	0.336323	0.0421865	TRUE	PRX2540-1, PXN, PRX2540-2	204	13	7937	8.97851	1	0.777456	49.4371
	GOTERM_BP_FAT	GO:0045454~cell redox homeostasis	5	FALSE	0.560538	0.0459746	TRUE	CG6888, CG8517, TRXT, PRX2540-1, PRX2540-2	204	53	7937	3.67046	1	0.773941	52.5099
	GOTERM_BP_FAT	GO:0000302~response to reactive oxygen species	3	FALSE	0.336323	0.0688357	FALSE	PRX2540-1, PXN, PRX2540-2	204	17	7937	6.86592	1	0.813036	67.6449
	GOTERM_BP_FAT	GO:0019725~cellular homeostasis	6	FALSE	0.672646	0.154711	FALSE	CG6888, CG8517, IRK2, TRXT, PRX2540-1, PRX2540-2	204	111	7937	2.10307	1	0.94387	93
	GOTERM_BP_FAT	GO:0010035~response to inorganic substance	3	FALSE	0.336323	0.178219	FALSE	PRX2540-1, PXN, PRX2540-2	204	30	7937	3.89069	1	0.957141	95.5198
	GOTERM_BP_FAT	GO:0006979~response to oxidative stress	4	FALSE	0.44843	0.20445	FALSE	TOTC, PRX2540-1, PXN, PRX2540-2	204	61	7937	2.55127	1	0.963242	97.3184
	GOTERM_BP_FAT	GO:0042592~homeostatic process	7	FALSE	0.784753	0.238566	FALSE	CG6888, CG8517, IRK2, TRXT, PRX2540-1, FBL, PRX2540-2	204	163	7937	1.67085	1	0.973368	98.6596
	GOTERM_BP_FAT	GO:0034984~cellular response to DNA damage stimulus	4	FALSE	0.44843	0.371117	FALSE	RHOL, CG6888, CG8517, TRXT	204	85	7937	1.83091	1	0.991231	99.935
	GOTERM_BP_FAT	GO:0033554~cellular response to stress	5	FALSE	0.560538	0.664053	FALSE	HSP70AB, AOP, PRX2540-1, PXN, PRX2540-2	204	176	7937	1.10531	1	0.999327	100
	GOTERM_MF_FAT	GO:0016209~antioxidant activity	6	FALSE	0.672646	0.00684902	TRUE	MUD, CG6888, CG6762, PRX2540-1, PXN, PRX2540-2	219	44	7918	4.93026	0.897185	0.247499	8.90021
	GOTERM_MF_FAT	GO:0008379~thioredoxin peroxidase activity	3	FALSE	0.336323	0.0144635	TRUE	CG6888, PRX2540-1, PRX2540-2	219	7	7918	15.4951	0.991952	0.330929	17.9306
	GOTERM_MF_FAT	GO:0051920~peroxiredoxin activity	3	FALSE	0.336323	0.0144635	TRUE	CG6888, PRX2540-1, PRX2540-2	219	7	7918	15.4951	0.991952	0.330929	17.9306
	GOTERM_MF_FAT	GO:0016684~oxidoreductase activity, acting on peroxide as acceptor	4	FALSE	0.44843	0.0406615	TRUE	CG6888, PRX2540-1, PXN, PRX2540-2	219	28	7918	5.16504	0.999999	0.625231	43.0519
	GOTERM_MF_FAT	GO:0004601~peroxidase activity	4	FALSE	0.44843	0.0406615	TRUE	CG6888, PRX2540-1, PXN, PRX2540-2	219	28	7918	5.16504	0.999999	0.625231	43.0519
	INTERPRO	IPR017936:Thioredoxin-like	5	FALSE	0.560538	0.011406	TRUE	CG6888, CG8517, TRXT, PRX2540-1, PRX2540-2	294	31	10196	5.59359	0.990935	0.407019	14.8351
	INTERPRO	IPR000866:Alkyl hydroperoxide reductase/ Thiol specific antioxidant/ Mal allergen	3	FALSE	0.336323	0.0205505	TRUE	CG6888, PRX2540-1, PRX2540-2	294	8	10196	13.0051	0.999799	0.480498	25.2235
	INTERPRO	IPR019479:Peroxiredoxin, C-terminal	3	FALSE	0.336323	0.0205505	TRUE	CG6888, PRX2540-1, PRX2540-2	294	8	10196	13.0051	0.999799	0.480498	25.2235
	INTERPRO	IPR012335:Thioredoxin fold	5	FALSE	0.560538	0.163299	FALSE	CG6888, CG8517, TRXT, PRX2540-1, PRX2540-2	294	74	10196	2.34326	1	0.926514	91.7563
	SP_PIR_KEYWORDS	peroxidase	4	FALSE	0.44843	0.0543382	FALSE	CG6888, PRX2540-1, PXN, PRX2540-2	434	26	12980	4.60121	0.999933	0.496618	49.4877
11	Enrichment Score: 1.2062933737803856
	GOTERM_BP_FAT	GO:0007018~microtubule-based movement	7	FALSE	0.784753	0.0500403	FALSE	ROBL62A, BETATUB85D, CG31275, BETATUB60D, CG10859, CDLC2, ROBL37BC	204	104	7937	2.61873	1	0.792524	55.6129
	GOTERM_BP_FAT	GO:0007017~microtubule-based process	14	TRUE	1.56951	0.239545	FALSE	ROBL62A, MUD, CG31275, CP309, PBL, BETATUB60D, INSC, CNN, JAR, BETATUB85D, CG7716, CG10859, CDLC2, ROBL37BC	204	406	7937	1.34162	1	0.972552	98.6867
	GOTERM_CC_FAT	GO:0005856~cytoskeleton	22	TRUE	2.46637	0.00279347	TRUE	ROBL62A, MUD, CG31275, CG31802, CP309, SN, BETATUB60D, CG17237, CNN, SPIR, MYO61F, FBL, JAR, ARP53D, BETATUB85D, CG31907, ACT42A, CG7716, CG10859, CG32371, CDLC2, ROBL37BC	151	351	4786	1.9866	0.362613	0.072315	3.32487
	GOTERM_CC_FAT	GO:0044430~cytoskeletal part	19	TRUE	2.13004	0.00342859	TRUE	ROBL62A, MUD, CG31275, CG31802, CP309, SN, BETATUB60D, CG17237, CNN, MYO61F, FBL, JAR, ARP53D, BETATUB85D, ACT42A, CG7716, CG10859, CDLC2, ROBL37BC	151	287	4786	2.0983	0.42475	0.0759536	4.06651
	GOTERM_CC_FAT	GO:0015630~microtubule cytoskeleton	16	TRUE	1.79372	0.00344081	TRUE	ROBL62A, MUD, CG31275, CG31802, CP309, BETATUB60D, CNN, FBL, JAR, BETATUB85D, CG31907, CG7716, CG10859, CG32371, CDLC2, ROBL37BC	151	220	4786	2.30512	0.425885	0.0670145	4.08073
	GOTERM_CC_FAT	GO:0030286~dynein complex	5	FALSE	0.560538	0.044432	TRUE	ROBL62A, CG31275, CG10859, CDLC2, ROBL37BC	151	43	4786	3.68551	0.999336	0.518926	42.2692
	GOTERM_CC_FAT	GO:0005875~microtubule associated complex	7	FALSE	0.784753	0.150962	FALSE	ROBL62A, CG31275, CG10859, CNN, JAR, CDLC2, ROBL37BC	151	115	4786	1.92928	1	0.787725	86.1678
	GOTERM_CC_FAT	GO:0043228~non-membrane-bounded organelle	30	TRUE	3.36323	0.579629	FALSE	ROBL62A, RPL10AA, MST35BB, CG3213, BETATUB60D, CG17237, CNN, MYO61F, JAR, ARP53D, BETATUB85D, EIP93F, MST35BA, CG32371, MUD, CG7046, CG7045, CG31275, CG31802, CP309, TRXT, SN, SPIR, FBL, CG31907, ACT42A, CG7716, CG10859, CDLC2, ROBL37BC	151	943	4786	1.00834	1	0.990447	99.9972
	GOTERM_CC_FAT	GO:0043232~intracellular non-membrane-bounded organelle	30	TRUE	3.36323	0.579629	FALSE	ROBL62A, RPL10AA, MST35BB, CG3213, BETATUB60D, CG17237, CNN, MYO61F, JAR, ARP53D, BETATUB85D, EIP93F, MST35BA, CG32371, MUD, CG7046, CG7045, CG31275, CG31802, CP309, TRXT, SN, SPIR, FBL, CG31907, ACT42A, CG7716, CG10859, CDLC2, ROBL37BC	151	943	4786	1.00834	1	0.990447	99.9972
	GOTERM_MF_FAT	GO:0042623~ATPase activity, coupled	14	TRUE	1.56951	0.0810383	FALSE	BW, ROBL62A, HSP60C, HSP60B, CG31275, CG17237, MYO61F, CG9270, JAR, CG12027, CG10859, CG7813, CDLC2, ROBL37BC	219	307	7918	1.64877	1	0.753071	68.2171
	GOTERM_MF_FAT	GO:0016887~ATPase activity	15	TRUE	1.68161	0.107932	FALSE	BW, ROBL62A, HSP60C, HSP60B, CG31275, CG17237, CNN, MYO61F, CG9270, JAR, CG12027, CG7813, CG10859, CDLC2, ROBL37BC	219	353	7918	1.53634	1	0.779572	78.7562
	GOTERM_MF_FAT	GO:0042624~ATPase activity, uncoupled	7	FALSE	0.784753	0.429681	FALSE	ROBL62A, CG31275, CG17237, CG10859, CNN, CG9270, ROBL37BC	219	192	7918	1.31816	1	0.983926	99.9508
12	Enrichment Score: 1.0889715230369132
	COG_ONTOLOGY	Secondary metabolites biosynthesis, transport, and catabolism	7	FALSE	0.784753	0.011255	TRUE	CYP309A2, CYP309A1, CYP28D1, CYP6A13, CYP12A4, CYP4P3, CYP9H1	28	91	1237	3.39835	0.146546	0.146546	7.40064
	GOTERM_BP_FAT	GO:0055114~oxidation reduction	26	TRUE	2.9148	0.0149887	TRUE	URO, CG14946, CG6888, CG9010, PRX2540-1, PXN, PRX2540-2, CYT-C-D, CG10396, CG4836, CYP28D1, CG6762, CYP12A4, CG7848, CG12224, CYP9H1, CG18193, MUD, CYP309A2, CYP309A1, CG17544, TRXT, CG10748, CG6012, CYP4P3, CYP6A13	204	620	7937	1.63158	1	0.500432	21.254
	GOTERM_CC_FAT	GO:0042598~vesicular fraction	6	FALSE	0.672646	0.145835	FALSE	CYP309A2, CYP309A1, CYP28D1, CYP6A13, CYP4P3, CYP9H1	151	89	4786	2.13677	1	0.795289	85.1236
	GOTERM_CC_FAT	GO:0005792~microsome	6	FALSE	0.672646	0.145835	FALSE	CYP309A2, CYP309A1, CYP28D1, CYP6A13, CYP4P3, CYP9H1	151	89	4786	2.13677	1	0.795289	85.1236
	GOTERM_CC_FAT	GO:0019898~extrinsic to membrane	8	FALSE	0.896861	0.207438	FALSE	GGAMMA30A, CYP309A2, CYP309A1, CYP28D1, CYP6A13, IMPE2, CYP4P3, CYP9H1	151	154	4786	1.64651	1	0.875	93.9808
	GOTERM_CC_FAT	GO:0005624~membrane fraction	6	FALSE	0.672646	0.237969	FALSE	CYP309A2, CYP309A1, CYP28D1, CYP6A13, CYP4P3, CYP9H1	151	106	4786	1.79408	1	0.900029	96.2561
	GOTERM_CC_FAT	GO:0005626~insoluble fraction	6	FALSE	0.672646	0.26171	FALSE	CYP309A2, CYP309A1, CYP28D1, CYP6A13, CYP4P3, CYP9H1	151	110	4786	1.72884	1	0.913058	97.4463
	GOTERM_CC_FAT	GO:0000267~cell fraction	6	FALSE	0.672646	0.279872	FALSE	CYP309A2, CYP309A1, CYP28D1, CYP6A13, CYP4P3, CYP9H1	151	113	4786	1.68294	1	0.909531	98.1102
	GOTERM_CC_FAT	GO:0005783~endoplasmic reticulum	9	FALSE	1.00897	0.674965	FALSE	CYP309A2, CYP309A1, CYP28D1, CYP6A13, CYP4P3, SCP2, CYP9H1, CG6409, RTNL2	151	284	4786	1.00443	1	0.99248	99.9999
	GOTERM_MF_FAT	GO:0009055~electron carrier activity	14	TRUE	1.56951	0.00373197	TRUE	CG18193, CYP309A2, CYP309A1, CG17544, TRXT, MST84DC, CYP4P3, CYT-C-D, MST84DD, MST87F, CYP28D1, CYP6A13, CYP12A4, CYP9H1	219	202	7918	2.50581	0.709919	0.266112	4.9448
	GOTERM_MF_FAT	GO:0046906~tetrapyrrole binding	9	FALSE	1.00897	0.0391759	TRUE	CYP309A2, CYP309A1, CYP28D1, CYP6A13, CYP12A4, CYP4P3, CYP9H1, PXN, CYT-C-D	219	140	7918	2.32427	0.999998	0.638518	41.844
	GOTERM_MF_FAT	GO:0020037~heme binding	9	FALSE	1.00897	0.0391759	TRUE	CYP309A2, CYP309A1, CYP28D1, CYP6A13, CYP12A4, CYP4P3, CYP9H1, PXN, CYT-C-D	219	140	7918	2.32427	0.999998	0.638518	41.844
	GOTERM_MF_FAT	GO:0005506~iron ion binding	10	TRUE	1.12108	0.288918	FALSE	CYP309A2, CG31373, CYP309A1, CYP28D1, CYP6A13, CYP12A4, CYP4P3, CYP9H1, PXN, CYT-C-D	219	260	7918	1.39059	1	0.9565	99.0193
	INTERPRO	IPR002401:Cytochrome P450, E-class, group I	7	FALSE	0.784753	0.0230923	TRUE	CYP309A2, CYP309A1, CYP28D1, CYP6A13, CYP12A4, CYP4P3, CYP9H1	294	77	10196	3.15275	0.999931	0.471965	27.8946
	INTERPRO	IPR017973:Cytochrome P450, C-terminal region	7	FALSE	0.784753	0.0353105	TRUE	CYP309A2, CYP309A1, CYP28D1, CYP6A13, CYP12A4, CYP4P3, CYP9H1	294	85	10196	2.85602	1	0.559057	39.542
	INTERPRO	IPR001128:Cytochrome P450	7	FALSE	0.784753	0.0370818	TRUE	CYP309A2, CYP309A1, CYP28D1, CYP6A13, CYP12A4, CYP4P3, CYP9H1	294	86	10196	2.82281	1	0.557537	41.0774
	INTERPRO	IPR017972:Cytochrome P450, conserved site	7	FALSE	0.784753	0.046785	TRUE	CYP309A2, CYP309A1, CYP28D1, CYP6A13, CYP12A4, CYP4P3, CYP9H1	294	91	10196	2.66771	1	0.607602	48.866
	KEGG_PATHWAY	dme00903:Limonene and pinene degradation	6	FALSE	0.672646	0.0634386	FALSE	CYP309A2, CYP28D1, CYP6A13, CYP12A4, CYP4P3, CYP9H1	53	86	2054	2.70382	0.968996	0.82392	47.2414
	PIR_SUPERFAMILY	PIRSF000051:cytochrome P450 CYP3A5	5	FALSE	0.560538	0.0359754	TRUE	CYP309A2, CYP309A1, CYP28D1, CYP6A13, CYP9H1	90	37	2596	3.8979	0.933546	0.492273	31.8516
	SP_PIR_KEYWORDS	heme	9	FALSE	1.00897	0.0321578	TRUE	CYP309A2, CYP309A1, CYP28D1, CYP6A13, CYP12A4, CYP4P3, CYP9H1, PXN, CYT-C-D	434	111	12980	2.42496	0.996383	0.374061	32.9381
	SP_PIR_KEYWORDS	Monooxygenase	7	FALSE	0.784753	0.10916	FALSE	CYP309A2, CYP309A1, CYP28D1, CYP6A13, CYP12A4, CYP4P3, CYP9H1	434	98	12980	2.13627	1	0.668633	75.658
	SP_PIR_KEYWORDS	microsome	6	FALSE	0.672646	0.118861	FALSE	CYP309A2, CYP309A1, CYP28D1, CYP6A13, CYP4P3, CYP9H1	434	78	12980	2.3006	1	0.681942	78.7075
	SP_PIR_KEYWORDS	iron	9	FALSE	1.00897	0.239371	FALSE	CYP309A2, CYP309A1, CYP28D1, CYP6A13, CYP12A4, CYP4P3, CYP9H1, PXN, CYT-C-D	434	177	12980	1.52074	1	0.847781	96.4725
	SP_PIR_KEYWORDS	oxidoreductase	22	TRUE	2.46637	0.323452	FALSE	URO, CG18193, CG14946, CYP309A2, CG6888, CYP309A1, CG9010, CG10748, CG6012, PRX2540-1, CYP4P3, PXN, PRX2540-2, CG10396, CG4836, CYP28D1, CYP6A13, CG6762, CYP12A4, CYP9H1, CG12224, CG7848	434	561	12980	1.17286	1	0.909312	99.1575
	SP_PIR_KEYWORDS	endoplasmic reticulum	6	FALSE	0.672646	0.527693	FALSE	CYP309A2, CYP309A1, CYP28D1, CYP6A13, CYP4P3, CYP9H1	434	144	12980	1.24616	1	0.96647	99.9896
	SP_PIR_KEYWORDS	metal-binding	23	TRUE	2.57848	0.849105	FALSE	PPM1, CYP309A2, CYP309A1, FRU, DRM, CG31988, MMP2, CYP4P3, MMP1, PXN, CYT-C-D, C1GALTA, PGRP-SB1, NEUR, CG31624, GLCAT-P, CYP28D1, CG13928, CYP6A13, ADE3, CYP12A4, CYP9H1, CG7848	434	796	12980	0.864171	1	0.999274	100
	UP_SEQ_FEATURE	metal ion-binding site:Iron (heme axial ligand)	9	FALSE	1.00897	0.00584931	TRUE	CYP309A2, CYP309A1, CYP28D1, CYP6A13, CYP12A4, CYP4P3, CYP9H1, PXN, CYT-C-D	87	96	2975	3.20582	0.7652	0.303896	7.32455
13	Enrichment Score: 1.041814460795123
	SP_PIR_KEYWORDS	Immunoglobulin domain	5	FALSE	0.560538	0.070822	FALSE	OTK, ED, AMA, KEK1, PXN	434	47	12980	3.18168	0.999997	0.545992	59.2579
	UP_SEQ_FEATURE	domain:Ig-like C2-type 2	3	FALSE	0.336323	0.102848	FALSE	OTK, AMA, PXN	87	19	2975	5.39927	1	0.97828	75.5178
	UP_SEQ_FEATURE	domain:Ig-like C2-type 1	3	FALSE	0.336323	0.102848	FALSE	OTK, AMA, PXN	87	19	2975	5.39927	1	0.97828	75.5178
14	Enrichment Score: 1.0363763075958154
	GOTERM_BP_FAT	GO:0006928~cell motion	19	TRUE	2.13004	0.000785222	TRUE	OTK, BIF, RHOL, SEMA-5C, CP309, AOP, PBL, SN, BETATUB60D, GCM, SM, NRT, NETA, NETB, DPY-30L2, JAR, FAS1, PKD2, WUN2	204	305	7937	2.42371	0.548044	0.0551476	1.23515
	GOTERM_BP_FAT	GO:0007411~axon guidance	10	TRUE	1.12108	0.00799699	TRUE	FAS1, OTK, BIF, SEMA-5C, BETATUB60D, GCM, SM, NETA, NRT, NETB	204	136	7937	2.8608	0.999702	0.36299	11.9297
	GOTERM_BP_FAT	GO:0048812~neuron projection morphogenesis	13	TRUE	1.4574	0.0625158	FALSE	BIF, OTK, SEMA-5C, AOP, BETATUB60D, SN, SM, GCM, NRT, NETA, NETB, FAS1, APPL	204	286	7937	1.76849	1	0.812406	63.9902
	GOTERM_BP_FAT	GO:0031175~neuron projection development	13	TRUE	1.4574	0.064076	FALSE	BIF, OTK, SEMA-5C, AOP, BETATUB60D, SN, SM, GCM, NRT, NETA, NETB, FAS1, APPL	204	287	7937	1.76233	1	0.812455	64.9268
	GOTERM_BP_FAT	GO:0007409~axonogenesis	10	TRUE	1.12108	0.0676439	FALSE	FAS1, OTK, BIF, SEMA-5C, BETATUB60D, GCM, SM, NETA, NRT, NETB	204	198	7937	1.96499	1	0.814736	66.9835
	GOTERM_BP_FAT	GO:0048858~cell projection morphogenesis	13	TRUE	1.4574	0.118369	FALSE	BIF, OTK, SEMA-5C, AOP, BETATUB60D, SN, SM, GCM, NRT, NETA, NETB, FAS1, APPL	204	320	7937	1.58059	1	0.913652	86.3747
	GOTERM_BP_FAT	GO:0032990~cell part morphogenesis	13	TRUE	1.4574	0.141022	FALSE	BIF, OTK, SEMA-5C, AOP, BETATUB60D, SN, SM, GCM, NRT, NETA, NETB, FAS1, APPL	204	331	7937	1.52806	1	0.932539	90.9743
	GOTERM_BP_FAT	GO:0048666~neuron development	13	TRUE	1.4574	0.177835	FALSE	BIF, OTK, SEMA-5C, AOP, BETATUB60D, SN, SM, GCM, NRT, NETA, NETB, FAS1, APPL	204	347	7937	1.45761	1	0.958953	95.4866
	GOTERM_BP_FAT	GO:0048667~cell morphogenesis involved in neuron differentiation	11	TRUE	1.23318	0.200232	FALSE	FAS1, OTK, BIF, SEMA-5C, AOP, BETATUB60D, GCM, SM, NETA, NRT, NETB	204	288	7937	1.48603	1	0.962137	97.0844
	GOTERM_BP_FAT	GO:0030030~cell projection organization	13	TRUE	1.4574	0.22422	FALSE	BIF, OTK, SEMA-5C, AOP, BETATUB60D, SN, SM, GCM, NRT, NETA, NETB, FAS1, APPL	204	365	7937	1.38572	1	0.971703	98.1992
	GOTERM_BP_FAT	GO:0000904~cell morphogenesis involved in differentiation	11	TRUE	1.23318	0.247845	FALSE	FAS1, OTK, BIF, SEMA-5C, AOP, BETATUB60D, GCM, SM, NETA, NRT, NETB	204	303	7937	1.41246	1	0.973875	98.896
	GOTERM_BP_FAT	GO:0000902~cell morphogenesis	14	TRUE	1.56951	0.341644	FALSE	OTK, BIF, SEMA-5C, AOP, BETATUB60D, SN, SM, GCM, NRT, NETA, NETB, FAS1, APPL, DG	204	442	7937	1.23234	1	0.988304	99.8658
	GOTERM_BP_FAT	GO:0030182~neuron differentiation	13	TRUE	1.4574	0.353982	FALSE	BIF, OTK, SEMA-5C, AOP, BETATUB60D, SN, SM, GCM, NRT, NETA, NETB, FAS1, APPL	204	409	7937	1.23665	1	0.989962	99.9005
	GOTERM_BP_FAT	GO:0032989~cellular component morphogenesis	15	TRUE	1.68161	0.455424	FALSE	OTK, BIF, SEMA-5C, ED, AOP, BETATUB60D, SN, SM, GCM, NRT, NETA, NETB, FAS1, APPL, DG	204	518	7937	1.12665	1	0.994993	99.9933
15	Enrichment Score: 0.8625770801302056
	GOTERM_MF_FAT	GO:0046872~metal ion binding	59	TRUE	6.61435	0.046999	TRUE	CG42255, CG10102, RHOL, CG31025, CG8478, LOOPIN-1, CG17237, MMP2, MMP1, CYT-C-D, CG32351, CG14718, CYP28D1, CG17770, DG, ADE3, CG3292, CYP12A4, CYP9H1, CG7848, CG3264, CYP309A2, CG13898, CYP309A1, CG16781, IRK2, FRU, CYP4P3, CG10641, CG31960, PGRP-SB1, CG15177, GLCAT-P, CG32064, CG32063, SMI35A, NDG, PXN, CG6372, C1GALTA, NEUR, CG31373, CG4836, CG8564, CG31624, CG13928, ARC1, CG32627, SOWI, CG443…	219	1718	7918	1.24165	1	0.608317	47.948
	GOTERM_MF_FAT	GO:0043169~cation binding	60	TRUE	6.72646	0.0528439	FALSE	CG42255, CG10102, RHOL, CG31025, CG8478, LOOPIN-1, CG17237, MMP2, MMP1, CYT-C-D, CG32351, CG14718, CYP28D1, CG17770, DG, ADE3, CG3292, CYP12A4, CYP9H1, CG7848, CG3264, CYP309A2, CG13898, CYP309A1, CG16781, IRK2, FRU, GAL, CYP4P3, CG10641, CG31960, PGRP-SB1, CG15177, GLCAT-P, CG32064, CG32063, SMI35A, NDG, PXN, CG6372, C1GALTA, NEUR, CG31373, CG4836, CG8564, CG31624, CG13928, ARC1, CG32627, SOWI, …	219	1764	7918	1.22977	1	0.631516	52.115
	GOTERM_MF_FAT	GO:0043167~ion binding	60	TRUE	6.72646	0.0569796	FALSE	CG42255, CG10102, RHOL, CG31025, CG8478, LOOPIN-1, CG17237, MMP2, MMP1, CYT-C-D, CG32351, CG14718, CYP28D1, CG17770, DG, ADE3, CG3292, CYP12A4, CYP9H1, CG7848, CG3264, CYP309A2, CG13898, CYP309A1, CG16781, IRK2, FRU, GAL, CYP4P3, CG10641, CG31960, PGRP-SB1, CG15177, GLCAT-P, CG32064, CG32063, SMI35A, NDG, PXN, CG6372, C1GALTA, NEUR, CG31373, CG4836, CG8564, CG31624, CG13928, ARC1, CG32627, SOWI, …	219	1772	7918	1.22422	1	0.640143	54.8744
	GOTERM_MF_FAT	GO:0046914~transition metal ion binding	40	TRUE	4.4843	0.404902	FALSE	CG10102, CG31025, CG8478, LOOPIN-1, MMP2, MMP1, PXN, CYT-C-D, CG6372, CG14718, CG32351, NEUR, CG31373, CG4836, CG8564, CG31624, CYP28D1, CG13928, CG32627, ARC1, ADE3, CG3292, CYP12A4, CYP9H1, CG4439, CG3264, CYP309A2, CYP309A1, CG16781, DRM, FRU, SPIR, CG31988, CYP4P3, PGRP-SB1, GLCAT-P, CG13340, CYP6A13, CG32064, CG32063	219	1354	7918	1.0681	1	0.983268	99.9124
	SP_PIR_KEYWORDS	metal-binding	23	TRUE	2.57848	0.849105	FALSE	PPM1, CYP309A2, CYP309A1, FRU, DRM, CG31988, MMP2, CYP4P3, MMP1, PXN, CYT-C-D, C1GALTA, PGRP-SB1, NEUR, CG31624, GLCAT-P, CYP28D1, CG13928, CYP6A13, ADE3, CYP12A4, CYP9H1, CG7848	434	796	12980	0.864171	1	0.999274	100
16	Enrichment Score: 0.8587502420094312
	SP_PIR_KEYWORDS	lipoprotein	4	FALSE	0.44843	0.314497	FALSE	GGAMMA30A, FAS1, RHOL, AMA	434	59	12980	2.02765	1	0.909777	99.0106
	SP_PIR_KEYWORDS	cell membrane	7	FALSE	0.784753	0.947517	FALSE	GGAMMA30A, FAS1, OTK, RHOL, NACRBETA-21C, AMA, CG42342	434	308	12980	0.679724	1	0.999952	100
	UP_SEQ_FEATURE	propeptide:Removed in mature form	5	FALSE	0.560538	0.00890319	TRUE	GGAMMA30A, FAS1, RHOL, AMA, ACT42A	87	29	2975	5.89576	0.890183	0.307991	10.9488
17	Enrichment Score: 0.8495747252550767
	GOTERM_BP_FAT	GO:0048232~male gamete generation	11	TRUE	1.23318	0.00630709	TRUE	MST87F, MST84DA, HSP60C, HSP60B, SOTI, MST84DC, FBL, JAR, DJ, MST84DD, CYT-C-D	204	155	7937	2.76113	0.998333	0.32954	9.52578
	GOTERM_BP_FAT	GO:0007283~spermatogenesis	11	TRUE	1.23318	0.00630709	TRUE	MST87F, MST84DA, HSP60C, HSP60B, SOTI, MST84DC, FBL, JAR, DJ, MST84DD, CYT-C-D	204	155	7937	2.76113	0.998333	0.32954	9.52578
	GOTERM_BP_FAT	GO:0007291~sperm individualization	4	FALSE	0.44843	0.0403255	TRUE	SOTI, JAR, DJ, CYT-C-D	204	30	7937	5.18758	1	0.773771	47.8601
	GOTERM_BP_FAT	GO:0007286~spermatid development	5	FALSE	0.560538	0.125077	FALSE	HSP60B, SOTI, JAR, DJ, CYT-C-D	204	75	7937	2.59379	1	0.921829	87.9257
	GOTERM_BP_FAT	GO:0048515~spermatid differentiation	5	FALSE	0.560538	0.129546	FALSE	HSP60B, SOTI, JAR, DJ, CYT-C-D	204	76	7937	2.55966	1	0.925543	88.8655
	GOTERM_BP_FAT	GO:0048609~reproductive process in a multicellular organism	24	TRUE	2.69058	0.260861	FALSE	MST84DA, RHOL, HSP60C, HSP60B, ED, AOP, SN, FRU, MST84DC, SPIR, MMP2, FBL, JAR, MST84DD, CYT-C-D, MST87F, NEUR, PKD2, SOTI, DG, WUN2, KEK1, YP2, DJ	204	778	7937	1.20021	1	0.978071	99.1624
	GOTERM_BP_FAT	GO:0032504~multicellular organism reproduction	24	TRUE	2.69058	0.260861	FALSE	MST84DA, RHOL, HSP60C, HSP60B, ED, AOP, SN, FRU, MST84DC, SPIR, MMP2, FBL, JAR, MST84DD, CYT-C-D, MST87F, NEUR, PKD2, SOTI, DG, WUN2, KEK1, YP2, DJ	204	778	7937	1.20021	1	0.978071	99.1624
	GOTERM_BP_FAT	GO:0007276~gamete generation	22	TRUE	2.46637	0.283693	FALSE	MST84DA, RHOL, HSP60C, HSP60B, ED, AOP, SN, MST84DC, SPIR, MMP2, FBL, JAR, MST84DD, CYT-C-D, MST87F, NEUR, SOTI, DG, WUN2, KEK1, YP2, DJ	204	715	7937	1.19713	1	0.981969	99.4902
	GOTERM_BP_FAT	GO:0019953~sexual reproduction	22	TRUE	2.46637	0.328805	FALSE	MST84DA, RHOL, HSP60C, HSP60B, ED, AOP, SN, MST84DC, SPIR, MMP2, FBL, JAR, MST84DD, CYT-C-D, MST87F, NEUR, SOTI, DG, WUN2, KEK1, YP2, DJ	204	735	7937	1.16456	1	0.988079	99.8178
	GOTERM_BP_FAT	GO:0003006~reproductive developmental process	15	TRUE	1.68161	0.420101	FALSE	RHOL, HSP60C, HSP60B, ED, AOP, FRU, SPIR, JAR, CYT-C-D, NEUR, SOTI, DG, WUN2, YP2, DJ	204	506	7937	1.15337	1	0.994192	99.982
	GOTERM_BP_FAT	GO:0007281~germ cell development	8	FALSE	0.896861	0.428714	FALSE	HSP60B, SOTI, WUN2, DG, SPIR, JAR, DJ, CYT-C-D	204	243	7937	1.28088	1	0.993615	99.9858
	GOTERM_BP_FAT	GO:0007349~cellularization	4	FALSE	0.44843	0.453613	FALSE	SOTI, JAR, DJ, CYT-C-D	204	97	7937	1.60441	1	0.995076	99.993
	GOTERM_BP_FAT	GO:0048610~reproductive cellular process	14	TRUE	1.56951	0.517385	FALSE	RHOL, HSP60C, HSP60B, ED, AOP, SPIR, CYT-C-D, JAR, NEUR, SOTI, DG, WUN2, YP2, DJ	204	500	7937	1.08939	1	0.996971	99.999
	GOTERM_BP_FAT	GO:0048477~oogenesis	13	TRUE	1.4574	0.733312	FALSE	RHOL, HSP60C, ED, AOP, SN, MMP2, SPIR, FBL, JAR, NEUR, DG, KEK1, YP2	204	539	7937	0.938384	1	0.999725	100
	GOTERM_BP_FAT	GO:0007292~female gamete generation	13	TRUE	1.4574	0.749227	FALSE	RHOL, HSP60C, ED, AOP, SN, MMP2, SPIR, FBL, JAR, NEUR, DG, KEK1, YP2	204	546	7937	0.926354	1	0.999745	100
	SP_PIR_KEYWORDS	spermatogenesis	6	FALSE	0.672646	0.00210275	TRUE	MST87F, MST84DA, HSP60C, SOTI, MST84DC, MST84DD	434	28	12980	6.40882	0.303755	0.044248	2.54027
	SP_PIR_KEYWORDS	differentiation	10	TRUE	1.12108	0.0875118	FALSE	MST87F, NEUR, MST84DA, HSP60C, SOTI, APPL, SN, MST84DC, NETA, MST84DD	434	160	12980	1.86924	1	0.604093	67.3547
	SP_PIR_KEYWORDS	developmental protein	17	TRUE	1.90583	0.723486	FALSE	MST84DA, HSP60C, AOP, SN, DRM, FRU, GCM, MST84DC, NETA, CNN, SPIR, JAR, MST84DD, MST87F, NEUR, SOTI, APPL	434	540	12980	0.941543	1	0.995451	100
18	Enrichment Score: 0.8145839271789973
	GOTERM_CC_FAT	GO:0005884~actin filament	4	FALSE	0.44843	0.0300292	TRUE	ARP53D, ACT42A, SN, JAR	151	22	4786	5.76279	0.992619	0.420402	30.8261
	GOTERM_CC_FAT	GO:0015629~actin cytoskeleton	7	FALSE	0.784753	0.0542437	FALSE	ARP53D, ACT42A, SN, CG17237, CNN, MYO61F, JAR	151	87	4786	2.5502	0.999874	0.498772	49.0404
	SP_PIR_KEYWORDS	cytoskeleton	5	FALSE	0.560538	0.34562	FALSE	ARP53D, ACT42A, CNN, SPIR, JAR	434	89	12980	1.68022	1	0.91915	99.4393
	SP_PIR_KEYWORDS	cytoplasm	9	FALSE	1.00897	0.979878	FALSE	ARP53D, ACT42A, SMI35A, CNN, SPIR, MYO61F, RAN-LIKE, JAR, CDLC2	434	436	12980	0.617364	1	0.999995	100
19	Enrichment Score: 0.8073606319725348
	GOTERM_BP_FAT	GO:0046942~carboxylic acid transport	5	FALSE	0.560538	0.0459746	TRUE	HOE1, CG18418, CG5594, CG1607, CG30194	204	53	7937	3.67046	1	0.773941	52.5099
	GOTERM_BP_FAT	GO:0015849~organic acid transport	5	FALSE	0.560538	0.0459746	TRUE	HOE1, CG18418, CG5594, CG1607, CG30194	204	53	7937	3.67046	1	0.773941	52.5099
	GOTERM_BP_FAT	GO:0006820~anion transport	3	FALSE	0.336323	0.339255	FALSE	HOE1, CG18418, CG5594	204	47	7937	2.48342	1	0.988401	99.8579
	GOTERM_MF_FAT	GO:0008509~anion transmembrane transporter activity	6	FALSE	0.672646	0.109274	FALSE	HOE1, CG18418, L(2)01810, CG5594, CG4323, CG42235	219	92	7918	2.35795	1	0.770805	79.1854
	GOTERM_MF_FAT	GO:0015171~amino acid transmembrane transporter activity	3	FALSE	0.336323	0.382685	FALSE	HOE1, CG5594, CG1607	219	48	7918	2.2597	1	0.979642	99.8559
	GOTERM_MF_FAT	GO:0005275~amine transmembrane transporter activity	3	FALSE	0.336323	0.477438	FALSE	HOE1, CG5594, CG1607	219	58	7918	1.8701	1	0.988615	99.985
20	Enrichment Score: 0.7628593239698809
	GOTERM_MF_FAT	GO:0004197~cysteine-type endopeptidase activity	3	FALSE	0.336323	0.250597	FALSE	CG6357, CG11459, CG6347	219	35	7918	3.09902	1	0.949407	98.0014
	GOTERM_MF_FAT	GO:0008234~cysteine-type peptidase activity	3	FALSE	0.336323	0.538308	FALSE	CG6357, CG11459, CG6347	219	65	7918	1.6687	1	0.991987	99.9972
	INTERPRO	IPR013201:Proteinase inhibitor I29, cathepsin propeptide	3	FALSE	0.336323	0.038143	TRUE	CG6357, CG11459, CG6347	294	11	10196	9.45826	1	0.549427	41.98
21	Enrichment Score: 0.7134684184908262
	GOTERM_BP_FAT	GO:0000226~microtubule cytoskeleton organization	7	FALSE	0.784753	0.780407	FALSE	MUD, CP309, PBL, CG7716, INSC, CNN, JAR	204	298	7937	0.91392	1	0.999818	100
	GOTERM_CC_FAT	GO:0005813~centrosome	5	FALSE	0.560538	0.0787912	FALSE	MUD, CG31802, CP309, CG7716, CNN	151	52	4786	3.04763	0.999998	0.610849	62.9174
	GOTERM_CC_FAT	GO:0005815~microtubule organizing center	5	FALSE	0.560538	0.117705	FALSE	MUD, CG31802, CP309, CG7716, CNN	151	60	4786	2.64128	1	0.739232	77.9914
22	Enrichment Score: 0.6916927663180982
	GOTERM_BP_FAT	GO:0010721~negative regulation of cell development	3	FALSE	0.336323	0.0915367	FALSE	BIF, ED, AOP	204	20	7937	5.83603	1	0.873186	78.1047
	GOTERM_BP_FAT	GO:0050767~regulation of neurogenesis	5	FALSE	0.560538	0.0918653	FALSE	NEUR, BIF, ED, PBL, AOP	204	67	7937	2.9035	1	0.868617	78.2297
	GOTERM_BP_FAT	GO:0045596~negative regulation of cell differentiation	5	FALSE	0.560538	0.125077	FALSE	NEUR, BIF, ED, AOP, GCM	204	75	7937	2.59379	1	0.921829	87.9257
	GOTERM_BP_FAT	GO:0045664~regulation of neuron differentiation	4	FALSE	0.44843	0.159477	FALSE	NEUR, BIF, PBL, AOP	204	54	7937	2.88199	1	0.946462	93.5991
	GOTERM_BP_FAT	GO:0051960~regulation of nervous system development	5	FALSE	0.560538	0.19832	FALSE	NEUR, BIF, ED, PBL, AOP	204	90	7937	2.16149	1	0.962613	96.9722
	GOTERM_BP_FAT	GO:0060284~regulation of cell development	6	FALSE	0.672646	0.24404	FALSE	NEUR, BIF, ED, PBL, AOP, CYT-C-D	204	131	7937	1.78199	1	0.973383	98.8043
	GOTERM_BP_FAT	GO:0022604~regulation of cell morphogenesis	5	FALSE	0.560538	0.362676	FALSE	BIF, RHOL, TEN-M, ED, PBL	204	119	7937	1.63474	1	0.990412	99.9197
	GOTERM_BP_FAT	GO:0007423~sensory organ development	5	FALSE	0.560538	0.994236	FALSE	NEUR, ED, AOP, SN, INSC	204	410	7937	0.474474	1	1	100
23	Enrichment Score: 0.6127567184696214
	GOTERM_BP_FAT	GO:0030036~actin cytoskeleton organization	5	FALSE	0.560538	0.499942	FALSE	ED, PBL, SN, SPIR, JAR	204	143	7937	1.36038	1	0.996484	99.9983
	GOTERM_BP_FAT	GO:0030029~actin filament-based process	5	FALSE	0.560538	0.505424	FALSE	ED, PBL, SN, SPIR, JAR	204	144	7937	1.35093	1	0.996635	99.9985
	GOTERM_BP_FAT	GO:0007015~actin filament organization	3	FALSE	0.336323	0.631402	FALSE	ED, SN, SPIR	204	83	7937	1.40627	1	0.999095	100
	GOTERM_MF_FAT	GO:0008017~microtubule binding	5	FALSE	0.560538	0.0949009	FALSE	BIF, CG32371, CNN, SPIR, JAR	219	63	7918	2.86946	1	0.747205	74.1382
	GOTERM_MF_FAT	GO:0015631~tubulin binding	5	FALSE	0.560538	0.11707	FALSE	BIF, CG32371, CNN, SPIR, JAR	219	68	7918	2.65847	1	0.78268	81.5249
	GOTERM_MF_FAT	GO:0008092~cytoskeletal protein binding	10	TRUE	1.12108	0.145689	FALSE	BIF, CG13544, SN, INSC, CG32371, CNN, SPIR, CIB, MYO61F, JAR	219	218	7918	1.6585	1	0.844546	88.1835
	GOTERM_MF_FAT	GO:0003779~actin binding	6	FALSE	0.672646	0.245565	FALSE	BIF, SN, SPIR, CIB, MYO61F, JAR	219	122	7918	1.77813	1	0.950647	97.8115
	SP_PIR_KEYWORDS	actin-binding	4	FALSE	0.44843	0.197586	FALSE	SN, SPIR, MYO61F, JAR	434	46	12980	2.60068	1	0.807218	93.2177
24	Enrichment Score: 0.5256119058045
	GOTERM_MF_FAT	GO:0008509~anion transmembrane transporter activity	6	FALSE	0.672646	0.109274	FALSE	HOE1, CG18418, L(2)01810, CG5594, CG4323, CG42235	219	92	7918	2.35795	1	0.770805	79.1854
	GOTERM_MF_FAT	GO:0015296~anion:cation symporter activity	3	FALSE	0.336323	0.271182	FALSE	L(2)01810, CG5594, CG42235	219	37	7918	2.93151	1	0.954021	98.6302
	GOTERM_MF_FAT	GO:0015294~solute:cation symporter activity	4	FALSE	0.44843	0.378965	FALSE	L(2)01810, CG5594, CG6293, CG42235	219	80	7918	1.80776	1	0.980589	99.8437
	GOTERM_MF_FAT	GO:0015293~symporter activity	4	FALSE	0.44843	0.408883	FALSE	L(2)01810, CG5594, CG6293, CG42235	219	84	7918	1.72168	1	0.982525	99.92
	GOTERM_MF_FAT	GO:0015370~solute:sodium symporter activity	3	FALSE	0.336323	0.512821	FALSE	L(2)01810, CG6293, CG42235	219	62	7918	1.74945	1	0.989719	99.9942
25	Enrichment Score: 0.5208973674015255
	GOTERM_BP_FAT	GO:0007018~microtubule-based movement	7	FALSE	0.784753	0.0500403	FALSE	ROBL62A, BETATUB85D, CG31275, BETATUB60D, CG10859, CDLC2, ROBL37BC	204	104	7937	2.61873	1	0.792524	55.6129
	GOTERM_CC_FAT	GO:0005874~microtubule	3	FALSE	0.336323	0.809862	FALSE	BETATUB85D, BETATUB60D, CDLC2	151	96	4786	0.99048	1	0.998002	100
	SP_PIR_KEYWORDS	microtubule	3	FALSE	0.336323	0.675424	FALSE	BETATUB85D, BETATUB60D, CDLC2	434	69	12980	1.30034	1	0.992081	99.9999
26	Enrichment Score: 0.4929344840851577
	GOTERM_BP_FAT	GO:0016052~carbohydrate catabolic process	6	FALSE	0.672646	0.0609564	FALSE	PGRP-SB1, BIF, HEX-T2, PGRP-SD, CG9010, CG10748	204	83	7937	2.81254	1	0.812372	63.0307
	GOTERM_BP_FAT	GO:0006096~glycolysis	3	FALSE	0.336323	0.225122	FALSE	HEX-T2, CG9010, CG10748	204	35	7937	3.33487	1	0.970761	98.232
	GOTERM_BP_FAT	GO:0006007~glucose catabolic process	3	FALSE	0.336323	0.301424	FALSE	HEX-T2, CG9010, CG10748	204	43	7937	2.71443	1	0.984524	99.6571
	GOTERM_BP_FAT	GO:0019320~hexose catabolic process	3	FALSE	0.336323	0.301424	FALSE	HEX-T2, CG9010, CG10748	204	43	7937	2.71443	1	0.984524	99.6571
	GOTERM_BP_FAT	GO:0046365~monosaccharide catabolic process	3	FALSE	0.336323	0.310927	FALSE	HEX-T2, CG9010, CG10748	204	44	7937	2.65274	1	0.985453	99.7239
	GOTERM_BP_FAT	GO:0044275~cellular carbohydrate catabolic process	3	FALSE	0.336323	0.376445	FALSE	HEX-T2, CG9010, CG10748	204	51	7937	2.28864	1	0.991563	99.9432
	GOTERM_BP_FAT	GO:0046164~alcohol catabolic process	3	FALSE	0.336323	0.376445	FALSE	HEX-T2, CG9010, CG10748	204	51	7937	2.28864	1	0.991563	99.9432
	GOTERM_BP_FAT	GO:0006006~glucose metabolic process	3	FALSE	0.336323	0.465168	FALSE	HEX-T2, CG9010, CG10748	204	61	7937	1.91345	1	0.995307	99.995
	GOTERM_BP_FAT	GO:0019318~hexose metabolic process	3	FALSE	0.336323	0.64435	FALSE	HEX-T2, CG9010, CG10748	204	85	7937	1.37318	1	0.999222	100
	GOTERM_BP_FAT	GO:0005996~monosaccharide metabolic process	3	FALSE	0.336323	0.714611	FALSE	HEX-T2, CG9010, CG10748	204	97	7937	1.20331	1	0.999619	100
27	Enrichment Score: 0.45195679172179354
	GOTERM_MF_FAT	GO:0000287~magnesium ion binding	5	FALSE	0.560538	0.296494	FALSE	PPM1, CG3264, SMI35A, CG3292, C1GALTA	219	100	7918	1.80776	1	0.95698	99.1519
	GOTERM_MF_FAT	GO:0016791~phosphatase activity	6	FALSE	0.672646	0.565917	FALSE	PPM1, CG3264, TTM3, CG14297, WUN2, CG3292	219	182	7918	1.19193	1	0.993996	99.9988
	SP_PIR_KEYWORDS	magnesium	5	FALSE	0.560538	0.26264	FALSE	PPM1, CG3264, SMI35A, CG3292, C1GALTA	434	78	12980	1.91717	1	0.866756	97.5872
28	Enrichment Score: 0.4314882259270709
	GOTERM_BP_FAT	GO:0009886~post-embryonic morphogenesis	17	TRUE	1.90583	0.018593	TRUE	CECB, SANTA-MARIA, CG14995, ED, SN, DRM, MMP2, CIB, FBL, MMP1, JAR, NEUR, EIP93F, DG, EIF4E-5, IMPE2, CECA1, CECA2	204	353	7937	1.8737	1	0.546428	25.6913
	GOTERM_BP_FAT	GO:0048707~instar larval or pupal morphogenesis	16	TRUE	1.79372	0.032282	TRUE	CECB, SANTA-MARIA, CG14995, ED, SN, DRM, MMP2, FBL, MMP1, JAR, NEUR, EIP93F, DG, EIF4E-5, IMPE2, CECA1, CECA2	204	347	7937	1.79398	1	0.720843	40.4994
	GOTERM_BP_FAT	GO:0007552~metamorphosis	16	TRUE	1.79372	0.0442145	TRUE	CECB, SANTA-MARIA, CG14995, ED, SN, DRM, MMP2, FBL, MMP1, JAR, NEUR, EIP93F, DG, EIF4E-5, IMPE2, CECA1, CECA2	204	362	7937	1.71964	1	0.771178	51.1046
	GOTERM_BP_FAT	GO:0002165~instar larval or pupal development	17	TRUE	1.90583	0.0689639	FALSE	CECB, SANTA-MARIA, CG14995, ED, SN, DRM, MMP2, CIB, FBL, MMP1, JAR, NEUR, EIP93F, DG, EIF4E-5, IMPE2, CECA1, CECA2	204	418	7937	1.58234	1	0.806387	67.7154
	GOTERM_BP_FAT	GO:0048569~post-embryonic organ development	11	TRUE	1.23318	0.22981	FALSE	NEUR, ED, SN, DG, GCM, DRM, IMPE2, MMP2, FBL, MMP1, JAR	204	297	7937	1.44099	1	0.971772	98.3939
	GOTERM_BP_FAT	GO:0007560~imaginal disc morphogenesis	10	TRUE	1.12108	0.302634	FALSE	NEUR, ED, SN, DG, DRM, IMPE2, MMP2, FBL, MMP1, JAR	204	284	7937	1.36996	1	0.984093	99.6664
	GOTERM_BP_FAT	GO:0048563~post-embryonic organ morphogenesis	10	TRUE	1.12108	0.302634	FALSE	NEUR, ED, SN, DG, DRM, IMPE2, MMP2, FBL, MMP1, JAR	204	284	7937	1.36996	1	0.984093	99.6664
	GOTERM_BP_FAT	GO:0007444~imaginal disc development	12	TRUE	1.34529	0.48645	FALSE	CG8369, NEUR, ED, CG4477, SN, DG, DRM, IMPE2, MMP2, FBL, MMP1, JAR	204	412	7937	1.13321	1	0.996004	99.9974
	GOTERM_BP_FAT	GO:0035120~post-embryonic appendage morphogenesis	6	FALSE	0.672646	0.702518	FALSE	NEUR, ED, SN, DG, DRM, FBL	204	229	7937	1.01939	1	0.999573	100
	GOTERM_BP_FAT	GO:0035220~wing disc development	7	FALSE	0.784753	0.730704	FALSE	CG8369, NEUR, ED, CG4477, SN, DG, FBL	204	281	7937	0.96921	1	0.999722	100
	GOTERM_BP_FAT	GO:0048477~oogenesis	13	TRUE	1.4574	0.733312	FALSE	RHOL, HSP60C, ED, AOP, SN, MMP2, SPIR, FBL, JAR, NEUR, DG, KEK1, YP2	204	539	7937	0.938384	1	0.999725	100
	GOTERM_BP_FAT	GO:0035114~imaginal disc-derived appendage morphogenesis	6	FALSE	0.672646	0.73742	FALSE	NEUR, ED, SN, DG, DRM, FBL	204	239	7937	0.976741	1	0.999737	100
	GOTERM_BP_FAT	GO:0035107~appendage morphogenesis	6	FALSE	0.672646	0.747292	FALSE	NEUR, ED, SN, DG, DRM, FBL	204	242	7937	0.964633	1	0.999746	100
	GOTERM_BP_FAT	GO:0007292~female gamete generation	13	TRUE	1.4574	0.749227	FALSE	RHOL, HSP60C, ED, AOP, SN, MMP2, SPIR, FBL, JAR, NEUR, DG, KEK1, YP2	204	546	7937	0.926354	1	0.999745	100
	GOTERM_BP_FAT	GO:0048737~imaginal disc-derived appendage development	6	FALSE	0.672646	0.750522	FALSE	NEUR, ED, SN, DG, DRM, FBL	204	243	7937	0.960663	1	0.999741	100
	GOTERM_BP_FAT	GO:0048736~appendage development	6	FALSE	0.672646	0.760029	FALSE	NEUR, ED, SN, DG, DRM, FBL	204	246	7937	0.948948	1	0.999738	100
	GOTERM_BP_FAT	GO:0007476~imaginal disc-derived wing morphogenesis	5	FALSE	0.560538	0.814256	FALSE	NEUR, ED, SN, DG, FBL	204	218	7937	0.892359	1	0.999894	100
	GOTERM_BP_FAT	GO:0007472~wing disc morphogenesis	5	FALSE	0.560538	0.819792	FALSE	NEUR, ED, SN, DG, FBL	204	220	7937	0.884247	1	0.999901	100
	GOTERM_BP_FAT	GO:0007389~pattern specification process	10	TRUE	1.12108	0.873366	FALSE	CG8369, NEUR, TEN-M, CG4477, SN, DG, DRM, SPIR, NETB, MYO61F	204	480	7937	0.81056	1	0.999975	100
	GOTERM_BP_FAT	GO:0003002~regionalization	9	FALSE	1.00897	0.901903	FALSE	CG8369, NEUR, TEN-M, CG4477, SN, DG, DRM, SPIR, NETB	204	454	7937	0.771281	1	0.999992	100
	GOTERM_BP_FAT	GO:0007423~sensory organ development	5	FALSE	0.560538	0.994236	FALSE	NEUR, ED, AOP, SN, INSC	204	410	7937	0.474474	1	1	100
29	Enrichment Score: 0.417613698828279
	GOTERM_BP_FAT	GO:0030097~hemopoiesis	3	FALSE	0.336323	0.301424	FALSE	ADGF-A, SN, GCM	204	43	7937	2.71443	1	0.984524	99.6571
	GOTERM_BP_FAT	GO:0048534~hemopoietic or lymphoid organ development	3	FALSE	0.336323	0.430517	FALSE	ADGF-A, SN, GCM	204	57	7937	2.04773	1	0.993509	99.9865
	GOTERM_BP_FAT	GO:0002520~immune system development	3	FALSE	0.336323	0.430517	FALSE	ADGF-A, SN, GCM	204	57	7937	2.04773	1	0.993509	99.9865
30	Enrichment Score: 0.3871679085008949
	INTERPRO	IPR015897:CHK kinase-like	3	FALSE	0.336323	0.423336	FALSE	CG9259, CG10513, CG11891	294	50	10196	2.08082	1	0.999311	99.955
	INTERPRO	IPR004119:Protein of unknown function DUF227	3	FALSE	0.336323	0.423336	FALSE	CG9259, CG10513, CG11891	294	50	10196	2.08082	1	0.999311	99.955
	SMART	SM00587:CHK	3	FALSE	0.336323	0.384704	FALSE	CG9259, CG10513, CG11891	129	50	4824	2.24372	1	0.997229	99.5297
31	Enrichment Score: 0.3747789148914831
	GOTERM_BP_FAT	GO:0009152~purine ribonucleotide biosynthetic process	5	FALSE	0.560538	0.264189	FALSE	CG12027, ADGF-A, CG7813, ADE3, CG3590	204	102	7937	1.9072	1	0.978271	99.2202
	GOTERM_BP_FAT	GO:0009260~ribonucleotide biosynthetic process	5	FALSE	0.560538	0.292792	FALSE	CG12027, ADGF-A, CG7813, ADE3, CG3590	204	107	7937	1.81808	1	0.982967	99.5835
	GOTERM_BP_FAT	GO:0009150~purine ribonucleotide metabolic process	5	FALSE	0.560538	0.292792	FALSE	CG12027, ADGF-A, CG7813, ADE3, CG3590	204	107	7937	1.81808	1	0.982967	99.5835
	GOTERM_BP_FAT	GO:0009259~ribonucleotide metabolic process	5	FALSE	0.560538	0.321784	FALSE	CG12027, ADGF-A, CG7813, ADE3, CG3590	204	112	7937	1.73691	1	0.987244	99.7852
	GOTERM_BP_FAT	GO:0006164~purine nucleotide biosynthetic process	5	FALSE	0.560538	0.397688	FALSE	CG12027, ADGF-A, CG7813, ADE3, CG3590	204	125	7937	1.55627	1	0.9931	99.9672
	GOTERM_BP_FAT	GO:0006163~purine nucleotide metabolic process	5	FALSE	0.560538	0.426636	FALSE	CG12027, ADGF-A, CG7813, ADE3, CG3590	204	130	7937	1.49642	1	0.993694	99.9849
	GOTERM_BP_FAT	GO:0009165~nucleotide biosynthetic process	5	FALSE	0.560538	0.543024	FALSE	CG12027, ADGF-A, CG7813, ADE3, CG3590	204	151	7937	1.28831	1	0.997735	99.9996
	GOTERM_BP_FAT	GO:0044271~nitrogen compound biosynthetic process	7	FALSE	0.784753	0.552057	FALSE	BW, URO, CG12027, ADGF-A, CG7813, ADE3, CG3590	204	233	7937	1.16888	1	0.997664	99.9997
	GOTERM_BP_FAT	GO:0034404~nucleobase, nucleoside and nucleotide biosynthetic process	5	FALSE	0.560538	0.579124	FALSE	CG12027, ADGF-A, CG7813, ADE3, CG3590	204	158	7937	1.23123	1	0.998154	99.9999
	GOTERM_BP_FAT	GO:0034654~nucleobase, nucleoside, nucleotide and nucleic acid biosynthetic process	5	FALSE	0.560538	0.579124	FALSE	CG12027, ADGF-A, CG7813, ADE3, CG3590	204	158	7937	1.23123	1	0.998154	99.9999
	KEGG_PATHWAY	dme00230:Purine metabolism	4	FALSE	0.44843	0.606577	FALSE	URO, ADGF-A, ADE3, CG3590	53	122	2054	1.27065	1	0.999144	99.9889
32	Enrichment Score: 0.3321736395280942
	GOTERM_BP_FAT	GO:0006839~mitochondrial transport	4	FALSE	0.44843	0.153323	FALSE	CG18418, HSP60C, HSP60B, TOMBOY20	204	53	7937	2.93637	1	0.94504	92.8159
	GOTERM_BP_FAT	GO:0006626~protein targeting to mitochondrion	3	FALSE	0.336323	0.19682	FALSE	HSP60C, HSP60B, TOMBOY20	204	32	7937	3.64752	1	0.963384	96.8813
	GOTERM_BP_FAT	GO:0070585~protein localization in mitochondrion	3	FALSE	0.336323	0.19682	FALSE	HSP60C, HSP60B, TOMBOY20	204	32	7937	3.64752	1	0.963384	96.8813
	GOTERM_BP_FAT	GO:0017038~protein import	4	FALSE	0.44843	0.265764	FALSE	HSP60C, HSP60B, TOMBOY20, CG10950	204	70	7937	2.22325	1	0.977825	99.2461
	GOTERM_BP_FAT	GO:0007005~mitochondrion organization	4	FALSE	0.44843	0.286715	FALSE	HSP60C, HSP60B, TTM3, TOMBOY20	204	73	7937	2.13188	1	0.982024	99.5232
	GOTERM_BP_FAT	GO:0033365~protein localization in organelle	4	FALSE	0.44843	0.412808	FALSE	HSP60C, HSP60B, TOMBOY20, CG10950	204	91	7937	1.71019	1	0.993767	99.978
	GOTERM_BP_FAT	GO:0006605~protein targeting	4	FALSE	0.44843	0.531361	FALSE	HSP60C, HSP60B, TOMBOY20, CG10950	204	109	7937	1.42777	1	0.997368	99.9994
	GOTERM_BP_FAT	GO:0008104~protein localization	11	TRUE	1.23318	0.550189	FALSE	NEUR, HSP60C, HSP60B, TTM3, PBL, DG, TOMBOY20, INSC, RAN-LIKE, JAR, CG10950	204	392	7937	1.09177	1	0.997696	99.9997
	GOTERM_BP_FAT	GO:0046907~intracellular transport	9	FALSE	1.00897	0.552408	FALSE	CG18418, HSP60C, CG14128, HSP60B, NXF4, TOMBOY20, RAN-LIKE, JAR, CG10950	204	313	7937	1.11873	1	0.997571	99.9997
	GOTERM_BP_FAT	GO:0006886~intracellular protein transport	5	FALSE	0.560538	0.655213	FALSE	HSP60C, HSP60B, TOMBOY20, RAN-LIKE, CG10950	204	174	7937	1.11801	1	0.999307	100
	GOTERM_BP_FAT	GO:0034613~cellular protein localization	5	FALSE	0.560538	0.677023	FALSE	HSP60C, HSP60B, TOMBOY20, RAN-LIKE, CG10950	204	179	7937	1.08678	1	0.999371	100
	GOTERM_BP_FAT	GO:0045184~establishment of protein localization	7	FALSE	0.784753	0.743058	FALSE	HSP60C, HSP60B, TTM3, PBL, TOMBOY20, RAN-LIKE, CG10950	204	285	7937	0.955607	1	0.999746	100
	GOTERM_BP_FAT	GO:0070727~cellular macromolecule localization	6	FALSE	0.672646	0.753722	FALSE	HSP60C, HSP60B, TOMBOY20, SPIR, RAN-LIKE, CG10950	204	244	7937	0.956726	1	0.999748	100
	GOTERM_BP_FAT	GO:0015031~protein transport	6	FALSE	0.672646	0.845079	FALSE	HSP60C, HSP60B, TTM3, TOMBOY20, RAN-LIKE, CG10950	204	278	7937	0.839716	1	0.999946	100
	SP_PIR_KEYWORDS	transit peptide	4	FALSE	0.44843	0.737772	FALSE	HSP60C, HSP60B, TTM3, CYP12A4	434	114	12980	1.0494	1	0.995837	100
	SP_PIR_KEYWORDS	mitochondrion	6	FALSE	0.672646	0.743835	FALSE	HSP60C, HSP60B, TTM3, CYP12A4, DJ, CYT-C-D	434	185	12980	0.969984	1	0.995694	100
	UP_SEQ_FEATURE	transit peptide:Mitochondrion	4	FALSE	0.44843	0.648531	FALSE	HSP60C, HSP60B, TTM3, CYP12A4	87	114	2975	1.19984	1	1	99.9999
33	Enrichment Score: 0.33086034212670595
	GOTERM_BP_FAT	GO:0006458~'de novo' protein folding	3	FALSE	0.336323	0.0421865	TRUE	HSP60C, HSP60B, CG9920	204	13	7937	8.97851	1	0.777456	49.4371
	GOTERM_BP_FAT	GO:0006457~protein folding	6	FALSE	0.672646	0.171374	FALSE	HSP60C, CG14715, HSP60B, CG9920, CG31287, TRXT	204	115	7937	2.02992	1	0.95565	94.8915
	GOTERM_CC_FAT	GO:0031980~mitochondrial lumen	5	FALSE	0.560538	0.732684	FALSE	HSP60C, HSP60B, CG9920, CG10748, CYT-C-D	151	157	4786	1.00941	1	0.995688	100
	GOTERM_CC_FAT	GO:0005759~mitochondrial matrix	5	FALSE	0.560538	0.732684	FALSE	HSP60C, HSP60B, CG9920, CG10748, CYT-C-D	151	157	4786	1.00941	1	0.995688	100
	GOTERM_CC_FAT	GO:0070013~intracellular organelle lumen	6	FALSE	0.672646	0.999944	FALSE	CG9879, HSP60C, HSP60B, CG9920, CG10748, CYT-C-D	151	556	4786	0.342036	1	1	100
	GOTERM_CC_FAT	GO:0043233~organelle lumen	6	FALSE	0.672646	0.999944	FALSE	CG9879, HSP60C, HSP60B, CG9920, CG10748, CYT-C-D	151	556	4786	0.342036	1	1	100
	GOTERM_CC_FAT	GO:0031974~membrane-enclosed lumen	6	FALSE	0.672646	0.999963	FALSE	CG9879, HSP60C, HSP60B, CG9920, CG10748, CYT-C-D	151	571	4786	0.333051	1	1	100
	SP_PIR_KEYWORDS	Chaperone	3	FALSE	0.336323	0.581072	FALSE	HSP60C, HSP60B, CG9920	434	58	12980	1.54696	1	0.978446	99.9976
34	Enrichment Score: 0.32814382418559174
	GOTERM_BP_FAT	GO:0016044~membrane organization	12	TRUE	1.34529	0.193706	FALSE	RPL10AA, EIP93F, NIMC1, CG3494, TTM3, AOP, ACT42A, EATER, FBL, PXN, JAR, CDASE	204	319	7937	1.46358	1	0.963047	96.6844
	GOTERM_BP_FAT	GO:0006909~phagocytosis	7	FALSE	0.784753	0.393635	FALSE	RPL10AA, EIP93F, NIMC1, CG3494, ACT42A, EATER, PXN	204	197	7937	1.38248	1	0.992977	99.9635
	GOTERM_BP_FAT	GO:0006897~endocytosis	8	FALSE	0.896861	0.491676	FALSE	RPL10AA, EIP93F, NIMC1, CG3494, AOP, ACT42A, EATER, PXN	204	258	7937	1.20641	1	0.996157	99.9978
	GOTERM_BP_FAT	GO:0010324~membrane invagination	8	FALSE	0.896861	0.491676	FALSE	RPL10AA, EIP93F, NIMC1, CG3494, AOP, ACT42A, EATER, PXN	204	258	7937	1.20641	1	0.996157	99.9978
	GOTERM_BP_FAT	GO:0016192~vesicle-mediated transport	10	TRUE	1.12108	0.67584	FALSE	RPL10AA, EIP93F, NIMC1, CG3494, AOP, ACT42A, EATER, SPIR, PXN, CDASE	204	391	7937	0.99506	1	0.999386	100
	GOTERM_BP_FAT	GO:0006911~phagocytosis, engulfment	4	FALSE	0.44843	0.862381	FALSE	RPL10AA, EIP93F, CG3494, ACT42A	204	187	7937	0.832232	1	0.999964	100
35	Enrichment Score: 0.320514700062971
	GOTERM_BP_FAT	GO:0051056~regulation of small GTPase mediated signal transduction	5	FALSE	0.560538	0.219727	FALSE	CG33275, PBL, AOP, SIZ, RAPGAP1	204	94	7937	2.06951	1	0.970782	98.0269
	GOTERM_BP_FAT	GO:0046578~regulation of Ras protein signal transduction	4	FALSE	0.44843	0.32893	FALSE	CG33275, PBL, AOP, SIZ	204	79	7937	1.96997	1	0.987517	99.8184
	GOTERM_MF_FAT	GO:0005085~guanyl-nucleotide exchange factor activity	3	FALSE	0.336323	0.495325	FALSE	CG33275, PBL, SIZ	219	60	7918	1.80776	1	0.989187	99.9906
	GOTERM_MF_FAT	GO:0005083~small GTPase regulator activity	4	FALSE	0.44843	0.575405	FALSE	CG33275, PBL, SIZ, RAPGAP1	219	108	7918	1.33908	1	0.994231	99.9991
	GOTERM_MF_FAT	GO:0030695~GTPase regulator activity	4	FALSE	0.44843	0.755048	FALSE	CG33275, PBL, SIZ, RAPGAP1	219	142	7918	1.01846	1	0.998938	100
	GOTERM_MF_FAT	GO:0060589~nucleoside-triphosphatase regulator activity	4	FALSE	0.44843	0.767514	FALSE	CG33275, PBL, SIZ, RAPGAP1	219	145	7918	0.997386	1	0.999087	100
36	Enrichment Score: 0.31727392375200364
	INTERPRO	IPR013098:Immunoglobulin I-set	3	FALSE	0.336323	0.490769	FALSE	AMA, KEK1, PXN	294	57	10196	1.82528	1	0.999772	99.9921
	INTERPRO	IPR003598:Immunoglobulin subtype 2	4	FALSE	0.44843	0.509962	FALSE	ED, AMA, KEK1, PXN	294	94	10196	1.47576	1	0.999816	99.9954
	INTERPRO	IPR007110:Immunoglobulin-like	4	FALSE	0.44843	0.73612	FALSE	ED, AMA, KEK1, PXN	294	132	10196	1.05092	1	1	100
	INTERPRO	IPR003599:Immunoglobulin subtype	3	FALSE	0.336323	0.772687	FALSE	ED, AMA, PXN	294	97	10196	1.07259	1	1	100
	INTERPRO	IPR013783:Immunoglobulin-like fold	3	FALSE	0.336323	0.854361	FALSE	ED, AMA, PXN	294	117	10196	0.889238	1	1	100
	SMART	SM00408:IGc2	4	FALSE	0.44843	0.457599	FALSE	ED, AMA, KEK1, PXN	129	94	4824	1.59129	1	0.99863	99.883
	SMART	SM00409:IG	3	FALSE	0.336323	0.734763	FALSE	ED, AMA, PXN	129	97	4824	1.15656	1	0.999992	100
	SP_PIR_KEYWORDS	Immunoglobulin domain	5	FALSE	0.560538	0.070822	FALSE	OTK, ED, AMA, KEK1, PXN	434	47	12980	3.18168	0.999997	0.545992	59.2579
37	Enrichment Score: 0.30529297138075356
	GOTERM_BP_FAT	GO:0030707~ovarian follicle cell development	7	FALSE	0.784753	0.423435	FALSE	NEUR, RHOL, HSP60C, ED, AOP, SPIR, JAR	204	204	7937	1.33504	1	0.993662	99.9835
	GOTERM_BP_FAT	GO:0016477~cell migration	6	FALSE	0.672646	0.468817	FALSE	RHOL, PBL, AOP, WUN2, SN, JAR	204	175	7937	1.33395	1	0.995368	99.9955
	GOTERM_BP_FAT	GO:0007298~border follicle cell migration	3	FALSE	0.336323	0.50669	FALSE	RHOL, AOP, JAR	204	66	7937	1.76849	1	0.996551	99.9986
	GOTERM_BP_FAT	GO:0007297~ovarian follicle cell migration	3	FALSE	0.336323	0.597442	FALSE	RHOL, AOP, JAR	204	78	7937	1.49642	1	0.998533	99.9999
38	Enrichment Score: 0.30074227138828413
	GOTERM_MF_FAT	GO:0016879~ligase activity, forming carbon-nitrogen bonds	6	FALSE	0.672646	0.342042	FALSE	NEUR, CG16894, CG7220, CG10862, ADE3, CG7900	219	140	7918	1.54951	1	0.973914	99.6579
	GOTERM_MF_FAT	GO:0019787~small conjugating protein ligase activity	4	FALSE	0.44843	0.445645	FALSE	NEUR, CG16894, CG7220, CG10862	219	89	7918	1.62496	1	0.98431	99.9665
	GOTERM_MF_FAT	GO:0016881~acid-amino acid ligase activity	4	FALSE	0.44843	0.612289	FALSE	NEUR, CG16894, CG7220, CG10862	219	114	7918	1.26861	1	0.995516	99.9997
	GOTERM_MF_FAT	GO:0004842~ubiquitin-protein ligase activity	3	FALSE	0.336323	0.671438	FALSE	NEUR, CG7220, CG10862	219	83	7918	1.30682	1	0.997114	100
39	Enrichment Score: 0.297152415897878
	SP_PIR_KEYWORDS	nucleotide binding	3	FALSE	0.336323	0.387449	FALSE	BW, MYO61F, JAR	434	40	12980	2.24309	1	0.939798	99.7499
	SP_PIR_KEYWORDS	P-loop	3	FALSE	0.336323	0.399324	FALSE	BW, MYO61F, JAR	434	41	12980	2.18838	1	0.935406	99.8032
	UP_SEQ_FEATURE	nucleotide phosphate-binding region:ATP	5	FALSE	0.560538	0.829856	FALSE	BW, SMI35A, ADE3, MYO61F, JAR	87	196	2975	0.872332	1	1	100
				FALSE
40	Enrichment Score: 0.2653017964586747
	GOTERM_BP_FAT	GO:0006091~generation of precursor metabolites and energy	9	FALSE	1.00897	0.191735	FALSE	CG10396, CG18193, HEX-T2, CG12027, CG9010, TRXT, CG10748, CG7813, CYT-C-D	204	217	7937	1.61365	1	0.963516	96.5538
	GOTERM_BP_FAT	GO:0022900~electron transport chain	4	FALSE	0.44843	0.405911	FALSE	CG10396, CG18193, TRXT, CYT-C-D	204	90	7937	1.72919	1	0.993668	99.9736
	GOTERM_BP_FAT	GO:0006119~oxidative phosphorylation	5	FALSE	0.560538	0.438123	FALSE	CG10396, CG18193, CG12027, CG7813, CYT-C-D	204	132	7937	1.47374	1	0.993978	99.9891
	GOTERM_BP_FAT	GO:0006793~phosphorus metabolic process	13	TRUE	1.4574	0.760206	FALSE	CG18193, PPM1, OTK, CG8565, CG14297, SMI35A, CYT-C-D, CG10396, CG7094, TTM3, CG12027, WUN2, CG7813	204	551	7937	0.917948	1	0.999726	100
	GOTERM_BP_FAT	GO:0006796~phosphate metabolic process	13	TRUE	1.4574	0.760206	FALSE	CG18193, PPM1, OTK, CG8565, CG14297, SMI35A, CYT-C-D, CG10396, CG7094, TTM3, CG12027, WUN2, CG7813	204	551	7937	0.917948	1	0.999726	100
	GOTERM_BP_FAT	GO:0016310~phosphorylation	9	FALSE	1.00897	0.858684	FALSE	CG10396, CG18193, OTK, CG7094, CG12027, CG8565, SMI35A, CG7813, CYT-C-D	204	425	7937	0.82391	1	0.999961	100
	GOTERM_CC_FAT	GO:0031966~mitochondrial membrane	10	TRUE	1.12108	0.342583	FALSE	CG10396, CG18418, CG18193, CG4323, TTM3, CG12027, TOMBOY20, CG7813, CYP12A4, CYT-C-D	151	241	4786	1.31516	1	0.946925	99.3718
	GOTERM_CC_FAT	GO:0044455~mitochondrial membrane part	6	FALSE	0.672646	0.411196	FALSE	CG10396, CG18193, TTM3, CG12027, TOMBOY20, CG7813	151	134	4786	1.4192	1	0.971366	99.8342
	GOTERM_CC_FAT	GO:0005740~mitochondrial envelope	10	TRUE	1.12108	0.419833	FALSE	CG10396, CG18418, CG18193, CG4323, TTM3, CG12027, TOMBOY20, CG7813, CYP12A4, CYT-C-D	151	258	4786	1.2285	1	0.965656	99.8614
	GOTERM_CC_FAT	GO:0005743~mitochondrial inner membrane	8	FALSE	0.896861	0.438187	FALSE	CG10396, CG18418, CG18193, CG4323, TTM3, CG12027, CG7813, CYT-C-D	151	200	4786	1.26781	1	0.967876	99.906
	GOTERM_CC_FAT	GO:0019866~organelle inner membrane	8	FALSE	0.896861	0.524983	FALSE	CG10396, CG18418, CG18193, CG4323, TTM3, CG12027, CG7813, CYT-C-D	151	217	4786	1.16849	1	0.986162	99.9876
	GOTERM_CC_FAT	GO:0044429~mitochondrial part	14	TRUE	1.56951	0.529673	FALSE	CG18193, CG18418, HSP60C, HSP60B, CG10748, CYT-C-D, CG10396, CG9920, CG4323, TTM3, CG12027, TOMBOY20, CG7813, CYP12A4	151	411	4786	1.07965	1	0.984821	99.989
	GOTERM_CC_FAT	GO:0031967~organelle envelope	11	TRUE	1.23318	0.646022	FALSE	CG10396, CG18418, CG18193, CG8086, CG4323, TTM3, CG12027, TOMBOY20, CG7813, CYP12A4, CYT-C-D	151	344	4786	1.01351	1	0.992684	99.9996
	GOTERM_CC_FAT	GO:0031975~envelope	11	TRUE	1.23318	0.649702	FALSE	CG10396, CG18418, CG18193, CG8086, CG4323, TTM3, CG12027, TOMBOY20, CG7813, CYP12A4, CYT-C-D	151	345	4786	1.01058	1	0.991976	99.9997
	GOTERM_CC_FAT	GO:0070469~respiratory chain	3	FALSE	0.336323	0.752373	FALSE	CG10396, CG18193, CYT-C-D	151	85	4786	1.11866	1	0.995836	100
	GOTERM_CC_FAT	GO:0005739~mitochondrion	16	TRUE	1.79372	0.805679	FALSE	CG18193, CG18418, HSP60C, HSP60B, CG8517, CG10748, CYT-C-D, CG10396, CG9920, CG4323, CG12027, TTM3, TOMBOY20, CG7813, CYP12A4, DJ	151	571	4786	0.888136	1	0.998126	100
	GOTERM_CC_FAT	GO:0031090~organelle membrane	10	TRUE	1.12108	0.941052	FALSE	CG10396, CG18418, CG18193, CG4323, TTM3, CG12027, TOMBOY20, CG7813, CYP12A4, CYT-C-D	151	438	4786	0.723638	1	0.999968	100
	GOTERM_MF_FAT	GO:0015078~hydrogen ion transmembrane transporter activity	4	FALSE	0.44843	0.488519	FALSE	CG10396, CG18193, CG12027, CG7813	219	95	7918	1.52233	1	0.989208	99.9888
	GOTERM_MF_FAT	GO:0015077~monovalent inorganic cation transmembrane transporter activity	4	FALSE	0.44843	0.502456	FALSE	CG10396, CG18193, CG12027, CG7813	219	97	7918	1.49094	1	0.989226	99.9923
	GOTERM_MF_FAT	GO:0022890~inorganic cation transmembrane transporter activity	4	FALSE	0.44843	0.68974	FALSE	CG10396, CG18193, CG12027, CG7813	219	128	7918	1.12985	1	0.997649	100
41	Enrichment Score: 0.2638416647573529
	INTERPRO	IPR019734:Tetratricopeptide repeat	3	FALSE	0.336323	0.527021	FALSE	CG15128, CG6980, CG18472	294	61	10196	1.70559	1	0.999845	99.9972
	INTERPRO	IPR013026:Tetratricopeptide region	3	FALSE	0.336323	0.632349	FALSE	CG15128, CG6980, CG18472	294	74	10196	1.40596	1	0.999989	99.9999
	SMART	SM00028:TPR	3	FALSE	0.336323	0.484943	FALSE	CG15128, CG6980, CG18472	129	61	4824	1.83912	1	0.998397	99.9339
42	Enrichment Score: 0.25820615299130095
	GOTERM_BP_FAT	GO:0045596~negative regulation of cell differentiation	5	FALSE	0.560538	0.125077	FALSE	NEUR, BIF, ED, AOP, GCM	204	75	7937	2.59379	1	0.921829	87.9257
	GOTERM_BP_FAT	GO:0001709~cell fate determination	5	FALSE	0.560538	0.420871	FALSE	NEUR, AOP, INSC, GCM, JAR	204	129	7937	1.50802	1	0.993984	99.9824
	GOTERM_BP_FAT	GO:0008283~cell proliferation	4	FALSE	0.44843	0.635425	FALSE	ADGF-A, INSC, GCM, JAR	204	127	7937	1.22541	1	0.99912	100
	GOTERM_BP_FAT	GO:0045165~cell fate commitment	5	FALSE	0.560538	0.85023	FALSE	NEUR, AOP, INSC, GCM, JAR	204	232	7937	0.83851	1	0.99995	100
	GOTERM_BP_FAT	GO:0007423~sensory organ development	5	FALSE	0.560538	0.994236	FALSE	NEUR, ED, AOP, SN, INSC	204	410	7937	0.474474	1	1	100
	SP_PIR_KEYWORDS	dna-binding	6	FALSE	0.672646	0.998496	FALSE	NEUR, AOP, CYC, GCM, FRU, DRM	434	417	12980	0.430329	1	1	100
43	Enrichment Score: 0.2568077979918622
	GOTERM_BP_FAT	GO:0009416~response to light stimulus	4	FALSE	0.44843	0.473582	FALSE	GGAMMA30A, SANTA-MARIA, BETATUB60D, TOTC	204	100	7937	1.55627	1	0.99551	99.9961
	GOTERM_BP_FAT	GO:0009314~response to radiation	4	FALSE	0.44843	0.555887	FALSE	GGAMMA30A, SANTA-MARIA, BETATUB60D, TOTC	204	113	7937	1.37723	1	0.997496	99.9997
	GOTERM_BP_FAT	GO:0009628~response to abiotic stimulus	6	FALSE	0.672646	0.644459	FALSE	GGAMMA30A, SANTA-MARIA, HSP60B, HSP70AB, BETATUB60D, TOTC	204	214	7937	1.09085	1	0.999185	100
44	Enrichment Score: 0.24114254942204963
	GOTERM_BP_FAT	GO:0009408~response to heat	3	FALSE	0.336323	0.522706	FALSE	HSP60B, HSP70AB, TOTC	204	68	7937	1.71648	1	0.997097	99.9992
	GOTERM_BP_FAT	GO:0009266~response to temperature stimulus	3	FALSE	0.336323	0.561203	FALSE	HSP60B, HSP70AB, TOTC	204	73	7937	1.59891	1	0.997606	99.9998
	GOTERM_BP_FAT	GO:0009628~response to abiotic stimulus	6	FALSE	0.672646	0.644459	FALSE	GGAMMA30A, SANTA-MARIA, HSP60B, HSP70AB, BETATUB60D, TOTC	204	214	7937	1.09085	1	0.999185	100
45	Enrichment Score: 0.2291692370052356
	GOTERM_BP_FAT	GO:0006811~ion transport	11	TRUE	1.23318	0.391947	FALSE	HOE1, CG18418, ZIP3, NHA2, NTR, NACRBETA-21C, CG5594, CG12027, IRK2, CG7813, CG42235	204	346	7937	1.23692	1	0.993125	99.9618
	GOTERM_BP_FAT	GO:0055085~transmembrane transport	4	FALSE	0.44843	0.549827	FALSE	TTM3, CG12027, CG7813, CG42235	204	112	7937	1.38953	1	0.997786	99.9997
	GOTERM_BP_FAT	GO:0006812~cation transport	7	FALSE	0.784753	0.629129	FALSE	ZIP3, NHA2, CG5594, CG12027, IRK2, CG7813, CG42235	204	252	7937	1.08075	1	0.9991	100
	GOTERM_BP_FAT	GO:0015672~monovalent inorganic cation transport	5	FALSE	0.560538	0.659652	FALSE	CG5594, CG12027, IRK2, CG7813, CG42235	204	175	7937	1.11162	1	0.999333	100
	GOTERM_BP_FAT	GO:0030001~metal ion transport	4	FALSE	0.44843	0.799182	FALSE	ZIP3, CG5594, IRK2, CG42235	204	165	7937	0.943197	1	0.999859	100
46	Enrichment Score: 0.22504296805292393
	GOTERM_MF_FAT	GO:0003924~GTPase activity	6	FALSE	0.672646	0.28772	FALSE	GGAMMA30A, BETATUB85D, RHOL, BETATUB60D, SCP2, RAN-LIKE	219	130	7918	1.6687	1	0.959589	98.9966
	GOTERM_MF_FAT	GO:0005525~GTP binding	4	FALSE	0.44843	0.873223	FALSE	BETATUB85D, RHOL, BETATUB60D, RAN-LIKE	219	178	7918	0.812478	1	0.999735	100
	GOTERM_MF_FAT	GO:0032561~guanyl ribonucleotide binding	4	FALSE	0.44843	0.880334	FALSE	BETATUB85D, RHOL, BETATUB60D, RAN-LIKE	219	181	7918	0.799011	1	0.999743	100
	GOTERM_MF_FAT	GO:0019001~guanyl nucleotide binding	4	FALSE	0.44843	0.882624	FALSE	BETATUB85D, RHOL, BETATUB60D, RAN-LIKE	219	182	7918	0.794621	1	0.999712	100
	SP_PIR_KEYWORDS	gtp-binding	4	FALSE	0.44843	0.886763	FALSE	BETATUB85D, RHOL, BETATUB60D, RAN-LIKE	434	152	12980	0.787048	1	0.999655	100
	UP_SEQ_FEATURE	nucleotide phosphate-binding region:GTP	4	FALSE	0.44843	0.257879	FALSE	BETATUB85D, RHOL, BETATUB60D, RAN-LIKE	87	61	2975	2.24232	1	0.999721	97.9081
47	Enrichment Score: 0.2132012562943799
	GOTERM_BP_FAT	GO:0016311~dephosphorylation	4	FALSE	0.44843	0.531361	FALSE	PPM1, TTM3, CG14297, WUN2	204	109	7937	1.42777	1	0.997368	99.9994
	GOTERM_BP_FAT	GO:0006470~protein amino acid dephosphorylation	3	FALSE	0.336323	0.624792	FALSE	PPM1, TTM3, CG14297	204	82	7937	1.42342	1	0.999069	100
	GOTERM_MF_FAT	GO:0016791~phosphatase activity	6	FALSE	0.672646	0.565917	FALSE	PPM1, CG3264, TTM3, CG14297, WUN2, CG3292	219	182	7918	1.19193	1	0.993996	99.9988
	GOTERM_MF_FAT	GO:0004721~phosphoprotein phosphatase activity	3	FALSE	0.336323	0.746994	FALSE	PPM1, TTM3, CG14297	219	96	7918	1.12985	1	0.998875	100
48	Enrichment Score: 0.19178067435445817
	GOTERM_CC_FAT	GO:0005887~integral to plasma membrane	7	FALSE	0.784753	0.593641	FALSE	BW, PGRP-SB1, PGRP-SD, SANTA-MARIA, TEN-M, NACRBETA-21C, CG7227	151	198	4786	1.12054	1	0.990692	99.9981
	GOTERM_CC_FAT	GO:0031226~intrinsic to plasma membrane	7	FALSE	0.784753	0.608527	FALSE	BW, PGRP-SB1, PGRP-SD, SANTA-MARIA, TEN-M, NACRBETA-21C, CG7227	151	201	4786	1.10382	1	0.991071	99.9988
	GOTERM_CC_FAT	GO:0044459~plasma membrane part	12	TRUE	1.34529	0.735961	FALSE	BW, GGAMMA30A, PGRP-SB1, RHOL, PGRP-SD, SANTA-MARIA, TEN-M, NACRBETA-21C, CG7227, ED, DG, NRT	151	405	4786	0.939122	1	0.995299	100
49	Enrichment Score: 0.1771905686267331
	GOTERM_BP_FAT	GO:0044271~nitrogen compound biosynthetic process	7	FALSE	0.784753	0.552057	FALSE	BW, URO, CG12027, ADGF-A, CG7813, ADE3, CG3590	204	233	7937	1.16888	1	0.997664	99.9997
	GOTERM_MF_FAT	GO:0015399~primary active transmembrane transporter activity	5	FALSE	0.560538	0.632535	FALSE	BW, CG12027, TOMBOY20, CG7813, CG9270	219	157	7918	1.15144	1	0.996006	99.9999
	GOTERM_MF_FAT	GO:0015405~P-P-bond-hydrolysis-driven transmembrane transporter activity	5	FALSE	0.560538	0.632535	FALSE	BW, CG12027, TOMBOY20, CG7813, CG9270	219	157	7918	1.15144	1	0.996006	99.9999
	GOTERM_MF_FAT	GO:0042626~ATPase activity, coupled to transmembrane movement of substances	4	FALSE	0.44843	0.728519	FALSE	BW, CG12027, CG7813, CG9270	219	136	7918	1.06339	1	0.998693	100
	GOTERM_MF_FAT	GO:0043492~ATPase activity, coupled to movement of substances	4	FALSE	0.44843	0.728519	FALSE	BW, CG12027, CG7813, CG9270	219	136	7918	1.06339	1	0.998693	100
	GOTERM_MF_FAT	GO:0016820~hydrolase activity, acting on acid anhydrides, catalyzing transmembrane movement of substances	4	FALSE	0.44843	0.737602	FALSE	BW, CG12027, CG7813, CG9270	219	138	7918	1.04798	1	0.998781	100
50	Enrichment Score: 0.16713863089272377
	GOTERM_BP_FAT	GO:0006022~aminoglycan metabolic process	4	FALSE	0.44843	0.709093	FALSE	PGRP-SB1, PGRP-SD, HML, CG13675	204	142	7937	1.09597	1	0.999591	100
	GOTERM_BP_FAT	GO:0005976~polysaccharide metabolic process	4	FALSE	0.44843	0.755509	FALSE	PGRP-SB1, PGRP-SD, HML, CG13675	204	153	7937	1.01717	1	0.999734	100
	GOTERM_MF_FAT	GO:0030246~carbohydrate binding	6	FALSE	0.672646	0.609106	FALSE	PGRP-SB1, BIF, PGRP-SD, HML, CG13675, LECTIN-24DB	219	191	7918	1.13577	1	0.995724	99.9997
	GOTERM_MF_FAT	GO:0030247~polysaccharide binding	4	FALSE	0.44843	0.66886	FALSE	PGRP-SB1, PGRP-SD, HML, CG13675	219	124	7918	1.1663	1	0.997262	100
	GOTERM_MF_FAT	GO:0001871~pattern binding	4	FALSE	0.44843	0.66886	FALSE	PGRP-SB1, PGRP-SD, HML, CG13675	219	124	7918	1.1663	1	0.997262	100
51	Enrichment Score: 0.15972555547215456
	SP_PIR_KEYWORDS	Signal-anchor	4	FALSE	0.44843	0.232633	FALSE	GLCAT-P, CG42342, NRT, C1GALTA	434	50	12980	2.39263	1	0.850081	96.0709
	UP_SEQ_FEATURE	topological domain:Cytoplasmic	6	FALSE	0.672646	0.992656	FALSE	OTK, GLCAT-P, APPL, CG42342, NRT, C1GALTA	87	394	2975	0.520742	1	1	100
	UP_SEQ_FEATURE	topological domain:Extracellular	4	FALSE	0.44843	0.995597	FALSE	OTK, APPL, CG42342, NRT	87	309	2975	0.442659	1	1	100
	UP_SEQ_FEATURE	transmembrane region	8	FALSE	0.896861	0.998952	FALSE	BW, OTK, TTM3, GLCAT-P, APPL, CG42342, NRT, C1GALTA	87	575	2975	0.475762	1	1	100
52	Enrichment Score: 0.11699524735307475
	GOTERM_BP_FAT	GO:0042981~regulation of apoptosis	3	FALSE	0.336323	0.714611	FALSE	EIP93F, AOP, CYT-C-D	204	97	7937	1.20331	1	0.999619	100
	GOTERM_BP_FAT	GO:0043067~regulation of programmed cell death	3	FALSE	0.336323	0.781547	FALSE	EIP93F, AOP, CYT-C-D	204	111	7937	1.05154	1	0.999814	100
	GOTERM_BP_FAT	GO:0010941~regulation of cell death	3	FALSE	0.336323	0.797975	FALSE	EIP93F, AOP, CYT-C-D	204	115	7937	1.01496	1	0.999861	100
53	Enrichment Score: 0.11354605824461374
	GOTERM_BP_FAT	GO:0051301~cell division	8	FALSE	0.896861	0.271123	FALSE	NEUR, PBL, ACT42A, INSC, CNN, KEK1, FBL, JAR	204	205	7937	1.51832	1	0.978766	99.3286
	GOTERM_BP_FAT	GO:0007143~female meiosis	3	FALSE	0.336323	0.482025	FALSE	MUD, BIF, CNN	204	63	7937	1.85271	1	0.995898	99.997
	GOTERM_BP_FAT	GO:0051327~M phase of meiotic cell cycle	5	FALSE	0.560538	0.758043	FALSE	MUD, BIF, W-CUP, CNN, FBL	204	200	7937	0.972672	1	0.999737	100
	GOTERM_BP_FAT	GO:0007126~meiosis	5	FALSE	0.560538	0.758043	FALSE	MUD, BIF, W-CUP, CNN, FBL	204	200	7937	0.972672	1	0.999737	100
	GOTERM_BP_FAT	GO:0000226~microtubule cytoskeleton organization	7	FALSE	0.784753	0.780407	FALSE	MUD, CP309, PBL, CG7716, INSC, CNN, JAR	204	298	7937	0.91392	1	0.999818	100
	GOTERM_BP_FAT	GO:0051321~meiotic cell cycle	5	FALSE	0.560538	0.793786	FALSE	MUD, BIF, W-CUP, CNN, FBL	204	211	7937	0.921964	1	0.999859	100
	GOTERM_BP_FAT	GO:0007059~chromosome segregation	3	FALSE	0.336323	0.805774	FALSE	BIF, CNN, FBL	204	117	7937	0.997612	1	0.999871	100
	GOTERM_BP_FAT	GO:0007051~spindle organization	4	FALSE	0.44843	0.931418	FALSE	MUD, PBL, CNN, JAR	204	225	7937	0.691678	1	0.999998	100
	GOTERM_BP_FAT	GO:0000279~M phase	7	FALSE	0.784753	0.98565	FALSE	MUD, BIF, W-CUP, PBL, CNN, FBL, JAR	204	478	7937	0.569766	1	1	100
	GOTERM_BP_FAT	GO:0022402~cell cycle process	8	FALSE	0.896861	0.988801	FALSE	MUD, BIF, W-CUP, PBL, INSC, CNN, FBL, JAR	204	547	7937	0.569022	1	1	100
	GOTERM_BP_FAT	GO:0022403~cell cycle phase	7	FALSE	0.784753	0.989553	FALSE	MUD, BIF, W-CUP, PBL, CNN, FBL, JAR	204	496	7937	0.549089	1	1	100
	GOTERM_BP_FAT	GO:0000278~mitotic cell cycle	4	FALSE	0.44843	0.995555	FALSE	INSC, CNN, FBL, JAR	204	358	7937	0.434714	1	1	100
	GOTERM_BP_FAT	GO:0007049~cell cycle	8	FALSE	0.896861	0.996689	FALSE	MUD, BIF, W-CUP, PBL, INSC, CNN, FBL, JAR	204	616	7937	0.505284	1	1	100
54	Enrichment Score: 0.10602387002755402
	GOTERM_BP_FAT	GO:0030707~ovarian follicle cell development	7	FALSE	0.784753	0.423435	FALSE	NEUR, RHOL, HSP60C, ED, AOP, SPIR, JAR	204	204	7937	1.33504	1	0.993662	99.9835
	GOTERM_BP_FAT	GO:0048598~embryonic morphogenesis	6	FALSE	0.672646	0.691449	FALSE	ED, CP309, PBL, AOP, DRM, JAR	204	226	7937	1.03293	1	0.999485	100
	GOTERM_BP_FAT	GO:0007391~dorsal closure	3	FALSE	0.336323	0.703764	FALSE	ED, AOP, JAR	204	95	7937	1.22864	1	0.999563	100
	GOTERM_BP_FAT	GO:0016331~morphogenesis of embryonic epithelium	3	FALSE	0.336323	0.816973	FALSE	ED, AOP, JAR	204	120	7937	0.972672	1	0.999897	100
	GOTERM_BP_FAT	GO:0048729~tissue morphogenesis	5	FALSE	0.560538	0.88209	FALSE	ED, PBL, AOP, DG, JAR	204	247	7937	0.787588	1	0.999981	100
	GOTERM_BP_FAT	GO:0001700~embryonic development via the syncytial blastoderm	4	FALSE	0.44843	0.915674	FALSE	SEMA-5C, ED, AOP, JAR	204	214	7937	0.727231	1	0.999996	100
	GOTERM_BP_FAT	GO:0009792~embryonic development ending in birth or egg hatching	4	FALSE	0.44843	0.930107	FALSE	SEMA-5C, ED, AOP, JAR	204	224	7937	0.694765	1	0.999998	100
	GOTERM_BP_FAT	GO:0002009~morphogenesis of an epithelium	4	FALSE	0.44843	0.931418	FALSE	ED, AOP, DG, JAR	204	225	7937	0.691678	1	0.999998	100
	GOTERM_BP_FAT	GO:0060429~epithelium development	4	FALSE	0.44843	0.943348	FALSE	ED, AOP, DG, JAR	204	235	7937	0.662244	1	0.999999	100
55	Enrichment Score: 0.10554413029378606
	GOTERM_MF_FAT	GO:0015276~ligand-gated ion channel activity	3	FALSE	0.336323	0.578714	FALSE	NTR, NACRBETA-21C, IRK2	219	70	7918	1.54951	1	0.993961	99.9992
	GOTERM_MF_FAT	GO:0022834~ligand-gated channel activity	3	FALSE	0.336323	0.578714	FALSE	NTR, NACRBETA-21C, IRK2	219	70	7918	1.54951	1	0.993961	99.9992
	GOTERM_MF_FAT	GO:0046873~metal ion transmembrane transporter activity	4	FALSE	0.44843	0.787144	FALSE	ZIP3, NACRBETA-21C, PKD2, IRK2	219	150	7918	0.96414	1	0.999335	100
	GOTERM_MF_FAT	GO:0022836~gated channel activity	3	FALSE	0.336323	0.834061	FALSE	NTR, NACRBETA-21C, IRK2	219	116	7918	0.93505	1	0.999676	100
	GOTERM_MF_FAT	GO:0005261~cation channel activity	3	FALSE	0.336323	0.841093	FALSE	NACRBETA-21C, PKD2, IRK2	219	118	7918	0.919201	1	0.999632	100
	GOTERM_MF_FAT	GO:0005216~ion channel activity	4	FALSE	0.44843	0.865744	FALSE	NTR, NACRBETA-21C, PKD2, IRK2	219	175	7918	0.826406	1	0.999753	100
	GOTERM_MF_FAT	GO:0022838~substrate specific channel activity	4	FALSE	0.44843	0.878004	FALSE	NTR, NACRBETA-21C, PKD2, IRK2	219	180	7918	0.80345	1	0.999749	100
	GOTERM_MF_FAT	GO:0015267~channel activity	4	FALSE	0.44843	0.893504	FALSE	NTR, NACRBETA-21C, PKD2, IRK2	219	187	7918	0.773374	1	0.99978	100
	GOTERM_MF_FAT	GO:0022803~passive transmembrane transporter activity	4	FALSE	0.44843	0.893504	FALSE	NTR, NACRBETA-21C, PKD2, IRK2	219	187	7918	0.773374	1	0.99978	100
56	Enrichment Score: 0.09810643906507428
	GOTERM_BP_FAT	GO:0045893~positive regulation of transcription, DNA-dependent	3	FALSE	0.336323	0.663099	FALSE	EIP93F, CYC, DRM	204	88	7937	1.32637	1	0.999346	100
	GOTERM_BP_FAT	GO:0051254~positive regulation of RNA metabolic process	3	FALSE	0.336323	0.675153	FALSE	EIP93F, CYC, DRM	204	90	7937	1.2969	1	0.999407	100
	GOTERM_BP_FAT	GO:0010604~positive regulation of macromolecule metabolic process	4	FALSE	0.44843	0.709093	FALSE	EIP93F, CYC, DRM, 7B2	204	142	7937	1.09597	1	0.999591	100
	GOTERM_BP_FAT	GO:0009891~positive regulation of biosynthetic process	4	FALSE	0.44843	0.755509	FALSE	EIP93F, CYC, DRO, DRM	204	153	7937	1.01717	1	0.999734	100
	GOTERM_BP_FAT	GO:0031328~positive regulation of cellular biosynthetic process	4	FALSE	0.44843	0.755509	FALSE	EIP93F, CYC, DRO, DRM	204	153	7937	1.01717	1	0.999734	100
	GOTERM_BP_FAT	GO:0045941~positive regulation of transcription	3	FALSE	0.336323	0.801909	FALSE	EIP93F, CYC, DRM	204	116	7937	1.00621	1	0.999863	100
	GOTERM_BP_FAT	GO:0010628~positive regulation of gene expression	3	FALSE	0.336323	0.805774	FALSE	EIP93F, CYC, DRM	204	117	7937	0.997612	1	0.999871	100
	GOTERM_BP_FAT	GO:0045935~positive regulation of nucleobase, nucleoside, nucleotide and nucleic acid metabolic process	3	FALSE	0.336323	0.820576	FALSE	EIP93F, CYC, DRM	204	121	7937	0.964633	1	0.999898	100
	GOTERM_BP_FAT	GO:0051173~positive regulation of nitrogen compound metabolic process	3	FALSE	0.336323	0.820576	FALSE	EIP93F, CYC, DRM	204	121	7937	0.964633	1	0.999898	100
	GOTERM_BP_FAT	GO:0010557~positive regulation of macromolecule biosynthetic process	3	FALSE	0.336323	0.847192	FALSE	EIP93F, CYC, DRM	204	129	7937	0.904811	1	0.999947	100
	GOTERM_BP_FAT	GO:0006355~regulation of transcription, DNA-dependent	8	FALSE	0.896861	0.996438	FALSE	MUD, CG9879, CG40196, EIP93F, AOP, CYC, GCM, DRM	204	612	7937	0.508586	1	1	100
	GOTERM_BP_FAT	GO:0051252~regulation of RNA metabolic process	8	FALSE	0.896861	0.998966	FALSE	MUD, CG9879, CG40196, EIP93F, AOP, CYC, GCM, DRM	204	678	7937	0.459078	1	1	100
57	Enrichment Score: 0.06104468927990992
	GOTERM_MF_FAT	GO:0005524~ATP binding	18	TRUE	2.01794	0.831508	FALSE	BW, OTK, HSP60C, HSP60B, CG8565, SMI35A, MYO61F, CG9270, FBL, JAR, ARP53D, HEX-T2, CG7094, HSP70AB, CG9920, ACT42A, CG6762, ADE3	219	748	7918	0.870046	1	0.999689	100
	GOTERM_MF_FAT	GO:0032559~adenyl ribonucleotide binding	18	TRUE	2.01794	0.834642	FALSE	BW, OTK, HSP60C, HSP60B, CG8565, SMI35A, MYO61F, CG9270, FBL, JAR, ARP53D, HEX-T2, CG7094, HSP70AB, CG9920, ACT42A, CG6762, ADE3	219	750	7918	0.867726	1	0.999645	100
	GOTERM_MF_FAT	GO:0017076~purine nucleotide binding	24	TRUE	2.69058	0.837048	FALSE	BW, OTK, RHOL, HSP60C, HSP60B, CG17544, CG8565, SMI35A, BETATUB60D, CG9270, MYO61F, FBL, RAN-LIKE, JAR, ARP53D, BETATUB85D, HEX-T2, CG7094, HSP70AB, CG9920, ACT42A, CG6762, ADE3, CG32627	219	989	7918	0.877377	1	0.99963	100
	GOTERM_MF_FAT	GO:0032555~purine ribonucleotide binding	22	TRUE	2.46637	0.854364	FALSE	BW, OTK, RHOL, HSP60C, HSP60B, CG8565, SMI35A, BETATUB60D, MYO61F, CG9270, FBL, RAN-LIKE, JAR, ARP53D, BETATUB85D, HEX-T2, CG7094, HSP70AB, CG9920, ACT42A, CG6762, ADE3	219	923	7918	0.861772	1	0.999719	100
	GOTERM_MF_FAT	GO:0032553~ribonucleotide binding	22	TRUE	2.46637	0.854364	FALSE	BW, OTK, RHOL, HSP60C, HSP60B, CG8565, SMI35A, BETATUB60D, MYO61F, CG9270, FBL, RAN-LIKE, JAR, ARP53D, BETATUB85D, HEX-T2, CG7094, HSP70AB, CG9920, ACT42A, CG6762, ADE3	219	923	7918	0.861772	1	0.999719	100
	GOTERM_MF_FAT	GO:0000166~nucleotide binding	29	TRUE	3.25112	0.863291	FALSE	BW, OTK, RHOL, HSP60C, CG42257, HSP60B, CG9010, SMI35A, BETATUB60D, CG9270, MYO61F, JAR, ARP53D, CG14718, BETATUB85D, HSP70AB, CG6762, CG32627, ADE3, CG7848, CG17544, CG8565, SM, RAN-LIKE, FBL, HEX-T2, CG7094, CG9920, ACT42A	219	1206	7918	0.869405	1	0.999761	100
	GOTERM_MF_FAT	GO:0030554~adenyl nucleotide binding	19	TRUE	2.13004	0.865912	FALSE	BW, OTK, HSP60C, HSP60B, CG17544, CG8565, SMI35A, MYO61F, CG9270, FBL, JAR, ARP53D, HEX-T2, CG7094, HSP70AB, CG9920, ACT42A, CG6762, ADE3	219	812	7918	0.845997	1	0.999728	100
	GOTERM_MF_FAT	GO:0001883~purine nucleoside binding	19	TRUE	2.13004	0.872304	FALSE	BW, OTK, HSP60C, HSP60B, CG17544, CG8565, SMI35A, MYO61F, CG9270, FBL, JAR, ARP53D, HEX-T2, CG7094, HSP70AB, CG9920, ACT42A, CG6762, ADE3	219	817	7918	0.84082	1	0.999753	100
	GOTERM_MF_FAT	GO:0001882~nucleoside binding	19	TRUE	2.13004	0.880857	FALSE	BW, OTK, HSP60C, HSP60B, CG17544, CG8565, SMI35A, MYO61F, CG9270, FBL, JAR, ARP53D, HEX-T2, CG7094, HSP70AB, CG9920, ACT42A, CG6762, ADE3	219	824	7918	0.833677	1	0.999722	100
	SP_PIR_KEYWORDS	atp-binding	15	TRUE	1.68161	0.927693	FALSE	BW, HSP60C, HSP60B, CG8565, SMI35A, MYO61F, CG9270, JAR, ARP53D, HEX-T2, CG7094, HSP70AB, ACT42A, ADE3, CG6762	434	585	12980	0.766868	1	0.999918	100
	SP_PIR_KEYWORDS	nucleotide-binding	19	TRUE	2.13004	0.942969	FALSE	BW, RHOL, HSP60C, HSP60B, CG8565, SMI35A, BETATUB60D, MYO61F, CG9270, RAN-LIKE, JAR, ARP53D, BETATUB85D, HEX-T2, CG7094, HSP70AB, ACT42A, CG6762, ADE3	434	743	12980	0.764803	1	0.999947	100
58	Enrichment Score: 0.05989570156327551
	GOTERM_CC_FAT	GO:0000785~chromatin	4	FALSE	0.44843	0.694548	FALSE	CG7046, CG7045, MST35BB, MST35BA	151	113	4786	1.12196	1	0.993427	99.9999
	GOTERM_CC_FAT	GO:0005694~chromosome	6	FALSE	0.672646	0.966807	FALSE	CG7046, CG7045, EIP93F, MST35BB, MST35BA, TRXT	151	304	4786	0.625566	1	0.999993	100
	GOTERM_CC_FAT	GO:0044427~chromosomal part	4	FALSE	0.44843	0.984625	FALSE	CG7046, CG7045, MST35BB, MST35BA	151	243	4786	0.521734	1	0.999999	100
				FALSE
59	Enrichment Score: 0.03635782618006488
	GOTERM_BP_FAT	GO:0007389~pattern specification process	10		1.12108	0.873366	FALSE	CG8369, NEUR, TEN-M, CG4477, SN, DG, DRM, SPIR, NETB, MYO61F	204	480	7937	0.81056	1	0.999975	100
	GOTERM_BP_FAT	GO:0003002~regionalization	9	FALSE	1.00897	0.901903	FALSE	CG8369, NEUR, TEN-M, CG4477, SN, DG, DRM, SPIR, NETB	204	454	7937	0.771281	1	0.999992	100
	GOTERM_BP_FAT	GO:0007350~blastoderm segmentation	4	FALSE	0.44843	0.921744	FALSE	TEN-M, DG, DRM, SPIR	204	218	7937	0.713887	1	0.999997	100
	GOTERM_BP_FAT	GO:0009880~embryonic pattern specification	4	FALSE	0.44843	0.938826	FALSE	TEN-M, DG, DRM, SPIR	204	231	7937	0.673712	1	0.999999	100
	GOTERM_BP_FAT	GO:0035282~segmentation	4	FALSE	0.44843	0.965293	FALSE	TEN-M, DG, DRM, SPIR	204	260	7937	0.598567	1	1	100
60	Enrichment Score: 0.02932882849681448
	GOTERM_MF_FAT	GO:0003729~mRNA binding	3	FALSE	0.336323	0.966617	FALSE	CG14718, CG42257, SM	219	186	7918	0.583149	1	0.999995	100
	GOTERM_MF_FAT	GO:0003723~RNA binding	8	FALSE	0.896861	0.998421	FALSE	CG14718, RPL10AA, CG3927, CG42257, CG12493, EIF4E-5, SM, EIF4E-4	219	610	7918	0.474167	1	1	100
	INTERPRO	IPR012677:Nucleotide-binding, alpha-beta plait	3	FALSE	0.336323	0.901733	FALSE	CG14718, CG42257, SM	294	134	10196	0.776424	1	1	100
	INTERPRO	IPR000504:RNA recognition motif, RNP-1	3	FALSE	0.336323	0.916711	FALSE	CG14718, CG42257, SM	294	141	10196	0.737878	1	1	100
	SMART	SM00360:RRM	3	FALSE	0.336323	0.894288	FALSE	CG14718, CG42257, SM	129	141	4824	0.795646	1	1	100
61	Enrichment Score: 0.02314482522982758
	GOTERM_BP_FAT	GO:0034622~cellular macromolecular complex assembly	3	FALSE	0.336323	0.927881	FALSE	CG5017, BETATUB85D, BETATUB60D	204	165	7937	0.707398	1	0.999998	100
	GOTERM_BP_FAT	GO:0006461~protein complex assembly	3	FALSE	0.336323	0.930908	FALSE	CG9879, BETATUB85D, BETATUB60D	204	167	7937	0.698926	1	0.999998	100
	GOTERM_BP_FAT	GO:0070271~protein complex biogenesis	3	FALSE	0.336323	0.930908	FALSE	CG9879, BETATUB85D, BETATUB60D	204	167	7937	0.698926	1	0.999998	100
	GOTERM_BP_FAT	GO:0065003~macromolecular complex assembly	4	FALSE	0.44843	0.954241	FALSE	CG9879, CG5017, BETATUB85D, BETATUB60D	204	246	7937	0.632632	1	1	100
	GOTERM_BP_FAT	GO:0034621~cellular macromolecular complex subunit organization	3	FALSE	0.336323	0.968608	FALSE	CG5017, BETATUB85D, BETATUB60D	204	203	7937	0.574978	1	1	100
	GOTERM_BP_FAT	GO:0043933~macromolecular complex subunit organization	4	FALSE	0.44843	0.977281	FALSE	CG9879, CG5017, BETATUB85D, BETATUB60D	204	281	7937	0.553834	1	1	100
62	Enrichment Score: 0.01568894642326235
	SP_PIR_KEYWORDS	coiled coil	5	FALSE	0.560538	0.93167	FALSE	CG42342, CNN, PXN, JAR, DJ	434	215	12980	0.695531	1	0.999919	100
	SP_PIR_KEYWORDS	alternative splicing	13	TRUE	1.4574	0.986771	FALSE	IM10, CG42342, FRU, CG33470, CNN, MYO61F, SPIR, PXN, JAR, FAS1, NEUR, GLCAT-P, ADE3, DJ	434	616	12980	0.631172	1	0.999998	100
	UP_SEQ_FEATURE	splice variant	12	TRUE	1.34529	0.976011	FALSE	IM10, CG42342, FRU, CG33470, CNN, MYO61F, SPIR, PXN, JAR, NEUR, GLCAT-P, ADE3, DJ	87	604	2975	0.679379	1	1	100
63	Enrichment Score: 0.014175520554636159
	GOTERM_BP_FAT	GO:0006468~protein amino acid phosphorylation	4	FALSE	0.44843	0.964595	FALSE	OTK, CG7094, CG8565, SMI35A	204	259	7937	0.600878	1	1	100
	GOTERM_MF_FAT	GO:0004674~protein serine/threonine kinase activity	3	FALSE	0.336323	0.977856	FALSE	CG7094, CG8565, SMI35A	219	203	7918	0.534314	1	0.999999	100
	GOTERM_MF_FAT	GO:0004672~protein kinase activity	4	FALSE	0.44843	0.986041	FALSE	OTK, CG7094, CG8565, SMI35A	219	283	7918	0.511028	1	1	100
	INTERPRO	IPR008271:Serine/threonine protein kinase, active site	3	FALSE	0.336323	0.941897	FALSE	CG7094, CG8565, SMI35A	294	156	10196	0.666928	1	1	100
	INTERPRO	IPR017442:Serine/threonine protein kinase-related	3	FALSE	0.336323	0.956658	FALSE	CG7094, CG8565, SMI35A	294	168	10196	0.619291	1	1	100
	INTERPRO	IPR017441:Protein kinase, ATP binding site	3	FALSE	0.336323	0.969364	FALSE	CG7094, CG8565, SMI35A	294	182	10196	0.571653	1	1	100
	INTERPRO	IPR000719:Protein kinase, core	3	FALSE	0.336323	0.987057	FALSE	CG7094, CG8565, SMI35A	294	216	10196	0.48167	1	1	100
	SP_PIR_KEYWORDS	serine/threonine-protein kinase	3	FALSE	0.336323	0.960487	FALSE	CG7094, CG8565, SMI35A	434	148	12980	0.60624	1	0.999977	100
64	Enrichment Score: 0.012173632437363979
	GOTERM_BP_FAT	GO:0016481~negative regulation of transcription	4	FALSE	0.44843	0.904018	FALSE	CG40196, AOP, CYC, DRM	204	207	7937	0.751823	1	0.999992	100
	GOTERM_BP_FAT	GO:0045934~negative regulation of nucleobase, nucleoside, nucleotide and nucleic acid metabolic process	4	FALSE	0.44843	0.928772	FALSE	CG40196, AOP, CYC, DRM	204	223	7937	0.697881	1	0.999998	100
	GOTERM_BP_FAT	GO:0051172~negative regulation of nitrogen compound metabolic process	4	FALSE	0.44843	0.928772	FALSE	CG40196, AOP, CYC, DRM	204	223	7937	0.697881	1	0.999998	100
	GOTERM_BP_FAT	GO:0010558~negative regulation of macromolecule biosynthetic process	4	FALSE	0.44843	0.954241	FALSE	CG40196, AOP, CYC, DRM	204	246	7937	0.632632	1	1	100
	GOTERM_BP_FAT	GO:0045892~negative regulation of transcription, DNA-dependent	3	FALSE	0.336323	0.955257	FALSE	CG40196, CYC, DRM	204	187	7937	0.624174	1	1	100
	GOTERM_BP_FAT	GO:0009890~negative regulation of biosynthetic process	4	FALSE	0.44843	0.956854	FALSE	CG40196, AOP, CYC, DRM	204	249	7937	0.62501	1	1	100
	GOTERM_BP_FAT	GO:0031327~negative regulation of cellular biosynthetic process	4	FALSE	0.44843	0.956854	FALSE	CG40196, AOP, CYC, DRM	204	249	7937	0.62501	1	1	100
	GOTERM_BP_FAT	GO:0051253~negative regulation of RNA metabolic process	3	FALSE	0.336323	0.960799	FALSE	CG40196, CYC, DRM	204	193	7937	0.60477	1	1	100
	GOTERM_BP_FAT	GO:0010629~negative regulation of gene expression	4	FALSE	0.44843	0.962421	FALSE	CG40196, AOP, CYC, DRM	204	256	7937	0.60792	1	1	100
	GOTERM_BP_FAT	GO:0010605~negative regulation of macromolecule metabolic process	5	FALSE	0.560538	0.964988	FALSE	I-T, CG40196, AOP, CYC, DRM	204	317	7937	0.613673	1	1	100
	GOTERM_BP_FAT	GO:0006350~transcription	6	FALSE	0.672646	0.992802	FALSE	CG9879, AOP, CYC, GCM, FRU, DRM	204	459	7937	0.508586	1	1	100
	GOTERM_BP_FAT	GO:0006355~regulation of transcription, DNA-dependent	8	FALSE	0.896861	0.996438	FALSE	MUD, CG9879, CG40196, EIP93F, AOP, CYC, GCM, DRM	204	612	7937	0.508586	1	1	100
	GOTERM_BP_FAT	GO:0051252~regulation of RNA metabolic process	8	FALSE	0.896861	0.998966	FALSE	MUD, CG9879, CG40196, EIP93F, AOP, CYC, GCM, DRM	204	678	7937	0.459078	1	1	100
	GOTERM_BP_FAT	GO:0045449~regulation of transcription	9	FALSE	1.00897	0.999691	FALSE	MUD, CG9879, CG40196, EIP93F, AOP, CYC, GCM, FRU, DRM	204	799	7937	0.43825	1	1	100
	GOTERM_MF_FAT	GO:0003700~transcription factor activity	6	FALSE	0.672646	0.98467	FALSE	MUD, EIP93F, AOP, CYC, GCM, FRU	219	389	7918	0.557665	1	1	100
	GOTERM_MF_FAT	GO:0003677~DNA binding	15	TRUE	1.68161	0.986682	FALSE	CG9879, MUD, CG13897, CG7046, CG7045, MST35BB, AOP, DRM, FRU, GCM, NEUR, EIP93F, MST35BA, CYC, DJ	219	830	7918	0.653408	1	1	100
	GOTERM_MF_FAT	GO:0030528~transcription regulator activity	9	FALSE	1.00897	0.998907	FALSE	MUD, CG9879, CG40196, EIP93F, AOP, CYC, GCM, FRU, DRM	219	682	7918	0.477122	1	1	100
	SP_PIR_KEYWORDS	dna-binding	6	FALSE	0.672646	0.998496	FALSE	NEUR, AOP, CYC, GCM, FRU, DRM	434	417	12980	0.430329	1	1	100
	SP_PIR_KEYWORDS	transcription regulation	5	FALSE	0.560538	0.999127	FALSE	AOP, CYC, GCM, FRU, DRM	434	387	12980	0.386406	1	1	100
	SP_PIR_KEYWORDS	Transcription	5	FALSE	0.560538	0.99926	FALSE	AOP, CYC, GCM, FRU, DRM	434	393	12980	0.380507	1	1	100
	SP_PIR_KEYWORDS	nucleus	9	FALSE	1.00897	1	FALSE	NEUR, AOP, CYC, TRXT, GCM, FRU, DRM, RAN-LIKE, DJ	434	869	12980	0.309747	1	1	100
65	Enrichment Score: 0.009182392751923627
	GOTERM_CC_FAT	GO:0031224~intrinsic to membrane	35	TRUE	3.92377	0.966222	FALSE	CG31141, BW, HOE1, OTK, NHA2, CG30160, CG8086, CG5594, ED, TM4SF, CG9270, CG7777, C1GALTA, PGRP-SD, CG7227, CG1607, WUN2, CG42235, CG18418, SANTA-MARIA, IRK2, NRT, FAS1, CG5755, TSP42A, PGRP-SB1, NACRBETA-21C, TEN-M, NTR, CG4323, GLCAT-P, TTM3, AMA, APPL, KEK1, TSP42EB	151	1382	4786	0.802705	1	0.999995	100
	GOTERM_CC_FAT	GO:0016021~integral to membrane	33	TRUE	3.69955	0.981837	FALSE	HOE1, CG31141, BW, OTK, NHA2, CG30160, CG8086, CG5594, ED, TM4SF, CG9270, CG7777, C1GALTA, PGRP-SD, CG7227, CG1607, WUN2, CG42235, CG18418, SANTA-MARIA, IRK2, NRT, CG5755, TSP42A, PGRP-SB1, NACRBETA-21C, TEN-M, NTR, CG4323, GLCAT-P, TTM3, APPL, KEK1, TSP42EB	151	1360	4786	0.769079	1	0.999999	100
	SP_PIR_KEYWORDS	membrane	29	TRUE	3.25112	0.969444	FALSE	BW, OTK, RHOL, CG30160, ED, TM4SF, C1GALTA, CYP28D1, CG42235, CYP12A4, CYP9H1, CG18418, GGAMMA30A, CYP309A2, CYP309A1, IRK2, CG42342, NRT, CYP4P3, FAS1, CG5755, NACRBETA-21C, TEN-M, CG4323, GLCAT-P, TTM3, AMA, APPL, CYP6A13, TSP42EB	434	1139	12980	0.761481	1	0.999988	100
	SP_PIR_KEYWORDS	transmembrane	20	TRUE	2.24215	0.999151	FALSE	CG18418, BW, OTK, NHA2, CG30160, ED, IRK2, CG42342, TM4SF, NRT, CG7777, C1GALTA, CG5755, NACRBETA-21C, CG4323, CG1607, TTM3, GLCAT-P, APPL, CG42235, TSP42EB	434	1039	12980	0.575704	1	1	100
66	Enrichment Score: 4.0896439569288573E-4
	INTERPRO	IPR007087:Zinc finger, C2H2-type	3	FALSE	0.336323	0.999178	FALSE	CG8478, FRU, DRM	294	320	10196	0.325128	1	1	100
	INTERPRO	IPR015880:Zinc finger, C2H2-like	3	FALSE	0.336323	0.999263	FALSE	CG8478, FRU, DRM	294	324	10196	0.321114	1	1	100
	SMART	SM00355:ZnF_C2H2	3	FALSE	0.336323	0.998736	FALSE	CG8478, FRU, DRM	129	324	4824	0.346253	1	1	100
Summary [all GO-terms with Count ≥ 10, p<0.05]
	GOTERM_BP_FAT	GO:0045087~innate immune response	22	TRUE	2.46637	7.58976e-15	TRUE	CG10332, CECB, CECC, HML, IM10, CG33470, ATTA, ATTB, IM4, ATTC, IM23, IM14, IM3, IM2, PGRP-SB1, IM1, PGRP-SD, MTK, TOTC, DRO, CECA1, CECA2, DPT, DRS	204	92	7937	9.30382	7.63256e-12	7.63256e-12	1.1946e-11
	GOTERM_BP_FAT	GO:0019731~antibacterial humoral response	14	TRUE	1.56951	1.99599e-14	TRUE	CECB, CECC, IM10, CG33470, ATTA, ATTB, ATTC, IM23, IM3, MTK, DRO, DPTB, CECA1, CECA2, DPT, DRS	204	27	7937	20.1739	2.02038e-11	1.01019e-11	3.16192e-11
	GOTERM_BP_FAT	GO:0006952~defense response	28	TRUE	3.13901	2.09683e-14	TRUE	IM10, IM4, IM14, IM3, DRO5, IM2, IM1, PGRP-SD, CG7227, TOTC, DRO, CECA1, DPTB, CECA2, DPT, DRS, CG10332, CECB, SANTA-MARIA, CECC, HML, GCM, CG33470, ATTA, ATTB, ATTC, IM23, PGRP-SB1, MTK, CG13422	204	173	7937	6.29706	2.1214e-11	7.07134e-12	3.31957e-11
	GOTERM_BP_FAT	GO:0042742~defense response to bacterium	16	TRUE	1.79372	1.31415e-10	TRUE	CECB, CECC, IM10, CG33470, ATTA, ATTB, ATTC, IM23, IM3, PGRP-SD, MTK, DRO, DPTB, CECA1, CECA2, CG13422, DPT, DRS	204	69	7937	9.02188	1.3286e-07	3.3215e-08	2.07921e-07
	GOTERM_BP_FAT	GO:0006955~immune response	23	TRUE	2.57848	2.48307e-10	TRUE	IM10, IM14, IM4, IM3, IM2, IM1, PGRP-SD, DRO, TOTC, DPTB, CECA1, CECA2, DRS, DPT, CECB, CG10332, CECC, HML, ATTA, CG33470, ATTB, IM23, ATTC, PGRP-SB1, MTK	204	169	7937	5.29502	2.51038e-07	5.02077e-08	3.92865e-07
	GOTERM_BP_FAT	GO:0009617~response to bacterium	16	TRUE	1.79372	1.20068e-09	TRUE	CECB, CECC, IM10, CG33470, ATTA, ATTB, ATTC, IM23, IM3, PGRP-SD, MTK, DRO, DPTB, CECA1, CECA2, CG13422, DPT, DRS	204	80	7937	7.78137	1.21389e-06	2.02315e-07	1.89968e-06
	GOTERM_BP_FAT	GO:0019730~antimicrobial humoral response	14	TRUE	1.56951	1.7983e-08	TRUE	CECB, CECC, IM10, CG33470, ATTA, ATTB, ATTC, IM23, IM3, MTK, DRO, DPTB, CECA1, CECA2, DPT, DRS	204	70	7937	7.78137	1.81806e-05	2.59725e-06	2.84522e-05
	GOTERM_BP_FAT	GO:0006959~humoral immune response	15	TRUE	1.68161	1.83248e-08	TRUE	CECB, CECC, HML, IM10, CG33470, ATTA, ATTB, ATTC, IM23, IM3, MTK, DRO, DPTB, CECA1, CECA2, DPT, DRS	204	83	7937	7.03136	1.85262e-05	2.3158e-06	2.89931e-05
	GOTERM_BP_FAT	GO:0006928~cell motion	19	TRUE	2.13004	0.000785222	TRUE	OTK, BIF, RHOL, SEMA-5C, CP309, AOP, PBL, SN, BETATUB60D, GCM, SM, NRT, NETA, NETB, DPY-30L2, JAR, FAS1, PKD2, WUN2	204	305	7937	2.42371	0.548044	0.0551476	1.23515
	GOTERM_BP_FAT	GO:0048232~male gamete generation	11	TRUE	1.23318	0.00630709	TRUE	MST87F, MST84DA, HSP60C, HSP60B, SOTI, MST84DC, FBL, JAR, DJ, MST84DD, CYT-C-D	204	155	7937	2.76113	0.998333	0.32954	9.52578
	GOTERM_BP_FAT	GO:0007283~spermatogenesis	11	TRUE	1.23318	0.00630709	TRUE	MST87F, MST84DA, HSP60C, HSP60B, SOTI, MST84DC, FBL, JAR, DJ, MST84DD, CYT-C-D	204	155	7937	2.76113	0.998333	0.32954	9.52578
	GOTERM_BP_FAT	GO:0007411~axon guidance	10	TRUE	1.12108	0.00799699	TRUE	FAS1, OTK, BIF, SEMA-5C, BETATUB60D, GCM, SM, NETA, NRT, NETB	204	136	7937	2.8608	0.999702	0.36299	11.9297
	GOTERM_BP_FAT	GO:0006508~proteolysis	30	TRUE	3.36323	0.0110745	TRUE	CG30083, CG11841, LOOPIN-1, CG8586, CG33465, MMP2, MMP1, CG6372, CG32351, CG30025, CG8564, CG11459, CG11192, CG6347, CG10862, CG32627, CG4439, CG30098, DELTATRY, CG4477, CG7220, 7B2, CG30031, GAMMATRY, YIP7, CG31326, JON65AIV, CG13340, JON65AIII, CG32064, CG32063, CG6639	204	731	7937	1.59672	0.999987	0.430466	16.1545
	GOTERM_BP_FAT	GO:0055114~oxidation reduction	26	TRUE	2.9148	0.0149887	TRUE	URO, CG14946, CG6888, CG9010, PRX2540-1, PXN, PRX2540-2, CYT-C-D, CG10396, CG4836, CYP28D1, CG6762, CYP12A4, CG7848, CG12224, CYP9H1, CG18193, MUD, CYP309A2, CYP309A1, CG17544, TRXT, CG10748, CG6012, CYP4P3, CYP6A13	204	620	7937	1.63158	1	0.500432	21.254
	GOTERM_BP_FAT	GO:0009886~post-embryonic morphogenesis	17	TRUE	1.90583	0.018593	TRUE	CECB, SANTA-MARIA, CG14995, ED, SN, DRM, MMP2, CIB, FBL, MMP1, JAR, NEUR, EIP93F, DG, EIF4E-5, IMPE2, CECA1, CECA2	204	353	7937	1.8737	1	0.546428	25.6913
	GOTERM_BP_FAT	GO:0048707~instar larval or pupal morphogenesis	16	TRUE	1.79372	0.032282	TRUE	CECB, SANTA-MARIA, CG14995, ED, SN, DRM, MMP2, FBL, MMP1, JAR, NEUR, EIP93F, DG, EIF4E-5, IMPE2, CECA1, CECA2	204	347	7937	1.79398	1	0.720843	40.4994
	GOTERM_BP_FAT	GO:0007552~metamorphosis	16	TRUE	1.79372	0.0442145	TRUE	CECB, SANTA-MARIA, CG14995, ED, SN, DRM, MMP2, FBL, MMP1, JAR, NEUR, EIP93F, DG, EIF4E-5, IMPE2, CECA1, CECA2	204	362	7937	1.71964	1	0.771178	51.1046
	GOTERM_CC_FAT	GO:0005576~extracellular region	45	TRUE	5.04484	1.29852e-10	TRUE	CG17739, IM10, MMP2, IM4, IM14, MMP1, NLAZ, JAR, IM3, CG30025, IM2, IM1, DRO, TOTC, IMPE2, DPTB, CECA1, CECA2, DRS, CECB, CECC, DELTATRY, NPLP2, HML, ADGF-A, MP, CG33470, ATTA, NETA, ATTB, NETB, CG30031, GAMMATRY, IM23, ATTC, PGRP-SB1, APPL, CDASE, YP2, NDG, PXN, PGRP-SD, DPT, CG10332, MSPO, CG13675, TEN-M, MTK, CG31482	151	512	4786	2.78573	2.09062e-08	2.09062e-08	1.56961e-07
	GOTERM_CC_FAT	GO:0005615~extracellular space	14	TRUE	1.56951	1.15608e-06	TRUE	CECB, CECC, DELTATRY, NPLP2, ADGF-A, IM10, CG33470, ATTA, ATTB, CG30031, GAMMATRY, IM4, ATTC, NLAZ, TOTC, DPTB, CECA1, CECA2	151	82	4786	5.4114	0.000186112	6.2041e-05	0.00139743
	GOTERM_CC_FAT	GO:0005856~cytoskeleton	22	TRUE	2.46637	0.00279347	TRUE	ROBL62A, MUD, CG31275, CG31802, CP309, SN, BETATUB60D, CG17237, CNN, SPIR, MYO61F, FBL, JAR, ARP53D, BETATUB85D, CG31907, ACT42A, CG7716, CG10859, CG32371, CDLC2, ROBL37BC	151	351	4786	1.9866	0.362613	0.072315	3.32487
	GOTERM_CC_FAT	GO:0044430~cytoskeletal part	19	TRUE	2.13004	0.00342859	TRUE	ROBL62A, MUD, CG31275, CG31802, CP309, SN, BETATUB60D, CG17237, CNN, MYO61F, FBL, JAR, ARP53D, BETATUB85D, ACT42A, CG7716, CG10859, CDLC2, ROBL37BC	151	287	4786	2.0983	0.42475	0.0759536	4.06651
	GOTERM_CC_FAT	GO:0015630~microtubule cytoskeleton	16	TRUE	1.79372	0.00344081	TRUE	ROBL62A, MUD, CG31275, CG31802, CP309, BETATUB60D, CNN, FBL, JAR, BETATUB85D, CG31907, CG7716, CG10859, CG32371, CDLC2, ROBL37BC	151	220	4786	2.30512	0.425885	0.0670145	4.08073
	GOTERM_MF_FAT	GO:0009055~electron carrier activity	14	TRUE	1.56951	0.00373197	TRUE	CG18193, CYP309A2, CYP309A1, CG17544, TRXT, MST84DC, CYP4P3, CYT-C-D, MST84DD, MST87F, CYP28D1, CYP6A13, CYP12A4, CYP9H1	219	202	7918	2.50581	0.709919	0.266112	4.9448
	GOTERM_MF_FAT	GO:0070011~peptidase activity, acting on L-amino acid peptides	29	TRUE	3.25112	0.00515643	TRUE	CG42255, CG30083, CG11841, LOOPIN-1, CG8586, CG33465, MMP2, MMP1, CG6372, CG32351, CG30025, CG8564, CG11459, CG11192, CG6347, CG32627, CG4439, CG30098, DELTATRY, CG4477, CG30031, GAMMATRY, YIP7, CG6357, CG31326, JON65AIV, JON65AIII, CG13340, CG32064, CG32063, CG6639	219	612	7918	1.71324	0.81935	0.289821	6.7717
	GOTERM_MF_FAT	GO:0008237~metallopeptidase activity	12	TRUE	1.34529	0.00657777	TRUE	CG32351, CG4439, CG42255, CG8564, LOOPIN-1, CG13340, CG32064, CG32627, CG32063, MMP2, MMP1, CG6372	219	168	7918	2.58252	0.887458	0.268064	8.56215
	GOTERM_MF_FAT	GO:0005509~calcium ion binding	15	TRUE	1.68161	0.00687879	TRUE	CG42255, RHOL, CG13898, CG31802, CG17237, NDG, PXN, MMP1, CG10641, CG31960, CG15177, CG17770, DG, SCP2, SOWI	219	242	7918	2.24103	0.8982	0.2242	8.93724
	GOTERM_MF_FAT	GO:0008233~peptidase activity	29	TRUE	3.25112	0.0109575	TRUE	CG42255, CG30083, CG11841, LOOPIN-1, CG8586, CG33465, MMP2, MMP1, CG6372, CG32351, CG30025, CG8564, CG11459, CG11192, CG6347, CG32627, CG4439, CG30098, DELTATRY, CG4477, CG30031, GAMMATRY, YIP7, CG6357, CG31326, JON65AIV, JON65AIII, CG13340, CG32064, CG32063, CG6639	219	648	7918	1.61806	0.973929	0.282183	13.8809
	GOTERM_MF_FAT	GO:0004252~serine-type endopeptidase activity	14	TRUE	1.56951	0.0449214	TRUE	CG30098, DELTATRY, CG30083, CG4477, CG11841, CG8586, CG33465, CG30031, GAMMATRY, YIP7, CG30025, CG31326, JON65AIV, JON65AIII, CG11192, CG6639	219	280	7918	1.80776	1	0.637315	46.3876
	GOTERM_MF_FAT	GO:0004175~endopeptidase activity	20	TRUE	2.24215	0.0468492	TRUE	CG42255, CG30098, DELTATRY, CG30083, CG4477, CG11841, CG8586, CG33465, MMP2, CG30031, GAMMATRY, YIP7, MMP1, CG30025, CG6357, CG31326, JON65AIV, CG11459, CG11192, JON65AIII, CG6347, CG6639	219	457	7918	1.58229	1	0.629399	47.8368
	GOTERM_MF_FAT	GO:0046872~metal ion binding	59	TRUE	6.61435	0.046999	TRUE	CG42255, CG10102, RHOL, CG31025, CG8478, LOOPIN-1, CG17237, MMP2, MMP1, CYT-C-D, CG32351, CG14718, CYP28D1, CG17770, DG, ADE3, CG3292, CYP12A4, CYP9H1, CG7848, CG3264, CYP309A2, CG13898, CYP309A1, CG16781, IRK2, FRU, CYP4P3, CG10641, CG31960, PGRP-SB1, CG15177, GLCAT-P, CG32064, CG32063, SMI35A, NDG, PXN, CG6372, C1GALTA, NEUR, CG31373, CG4836, CG8564, CG31624, CG13928, ARC1, CG32627, SOWI, CG443…	219	1718	7918	1.24165	1	0.608317	47.948
	INTERPRO	IPR001314:Peptidase S1A, chymotrypsin	13	TRUE	1.4574	0.0180703	TRUE	DELTATRY, CG30098, CG30083, CG4477, CG11841, CG8586, CG30031, GAMMATRY, YIP7, CG30025, CG31326, JON65AIV, JON65AIII, CG11192, CG6639	294	210	10196	2.14687	0.999434	0.493226	22.5289
	INTERPRO	IPR001254:Peptidase S1 and S6, chymotrypsin/Hap	14	TRUE	1.56951	0.0268076	TRUE	CG30098, DELTATRY, CG30083, CG4477, CG11841, CG8586, CG33465, CG30031, GAMMATRY, YIP7, CG30025, CG31326, JON65AIV, JON65AIII, CG11192, CG6639	294	248	10196	1.95776	0.999985	0.480745	31.6398
	SMART	SM00020:Tryp_SPc	14	TRUE	1.56951	0.0136712	TRUE	CG30098, DELTATRY, CG30083, CG4477, CG11841, CG8586, CG33465, CG30031, GAMMATRY, YIP7, CG30025, CG31326, JON65AIV, JON65AIII, CG11192, CG6639	129	248	4824	2.11103	0.736908	0.283812	14.0935
	SP_PIR_KEYWORDS	innate immunity	20	TRUE	2.24215	2.44695e-15	TRUE	CG10332, CECB, CECC, IM10, CG33470, ATTA, ATTB, IM4, ATTC, IM23, IM14, IM3, IM2, PGRP-SB1, IM1, PGRP-SD, MTK, TOTC, DRO, CECA1, CECA2, DPT	434	53	12980	11.286	4.20108e-13	4.20108e-13	2.9865e-12
	SP_PIR_KEYWORDS	immune response	20	TRUE	2.24215	5.49213e-15	TRUE	CG10332, CECB, CECC, IM10, CG33470, ATTA, ATTB, IM4, ATTC, IM23, IM14, IM3, IM2, PGRP-SB1, IM1, PGRP-SD, MTK, TOTC, DRO, CECA1, CECA2, DPT	434	55	12980	10.8756	9.35696e-13	4.67848e-13	6.65024e-12
	SP_PIR_KEYWORDS	Secreted	29	TRUE	3.25112	4.57006e-10	TRUE	IM10, IM4, PXN, IM14, IM3, IM2, IM1, PGRP-SD, TOTC, DRO, IMPE2, CECA1, CECA2, DPT, DRS, CG10332, CECB, CECC, DELTATRY, NPLP2, NETA, ATTA, CG33470, GAMMATRY, ATTB, NETB, CG30031, ATTC, IM23, PGRP-SB1, MTK, YP2, CDASE	434	212	12980	4.09117	7.8605e-08	2.62017e-08	5.5864e-07
	SP_PIR_KEYWORDS	Antimicrobial	10	TRUE	1.12108	1.59279e-08	TRUE	CECB, CECC, MTK, DRO, ATTA, CECA1, ATTB, CECA2, ATTC, DRS, DPT	434	22	12980	13.5945	2.7396e-06	5.47921e-07	1.94702e-05
	SP_PIR_KEYWORDS	signal	35	TRUE	3.92377	2.14977e-06	TRUE	OTK, IM10, IM4, PXN, IM14, IM3, IM2, IM1, PGRP-SD, TOTC, DRO, CECA1, IMPE2, CECA2, DPT, DRS, CG10332, CECB, DELTATRY, CECC, NPLP2, NETA, ATTA, CG33470, GAMMATRY, CG30031, ATTB, NETB, ATTC, IM23, FAS1, PGRP-SB1, AMA, MTK, APPL, LCP4, YP2, LCP2, CDASE	434	425	12980	2.463	0.000369692	6.16248e-05	0.00262782
	SP_PIR_KEYWORDS	disulfide bond	17	TRUE	1.90583	0.0161701	TRUE	OTK, DELTATRY, TRXT, NETA, NRT, NETB, CG30031, GAMMATRY, PXN, IM23, C1GALTA, IM3, IM2, PGRP-SB1, IM1, PGRP-SD, AMA, CG6762, DRS	434	265	12980	1.91862	0.939432	0.244517	18.0677
	SP_PIR_KEYWORDS	polymorphism	10	TRUE	1.12108	0.0180431	TRUE	CECB, HEX-T2, CECC, HSP70AB, MTK, DRO, CECA1, ATTB, CECA2, ATTC, DPT	434	119	12980	2.51326	0.956358	0.247763	19.9542
	SP_PIR_KEYWORDS	calcium	11	TRUE	1.23318	0.0389758	TRUE	CG13898, CG15177, CG31802, NDG, SCP2, MMP2, SOWI, CG10641, MMP1, PXN, CG31960	434	158	12980	2.08219	0.998928	0.409035	38.49
	UP_SEQ_FEATURE	signal peptide	35	TRUE	3.92377	2.89159e-09	TRUE	OTK, IM10, IM4, PXN, IM14, IM3, IM2, IM1, PGRP-SD, TOTC, DRO, CECA1, IMPE2, CECA2, DPT, DRS, CG10332, CECB, DELTATRY, CECC, NPLP2, NETA, ATTA, CG33470, GAMMATRY, CG30031, ATTB, NETB, ATTC, IM23, FAS1, PGRP-SB1, AMA, MTK, APPL, LCP4, YP2, LCP2, CDASE	87	419	2975	2.85642	7.14222e-07	7.14222e-07	3.74931e-06
	UP_SEQ_FEATURE	sequence variant	16	TRUE	1.79372	0.00140397	TRUE	CECB, CECC, CG9801, SPIR, ATTB, ATTC, MST87F, PGRP-SB1, HEX-T2, PGRP-SD, HSP70AB, MTK, DRO, CYP12A4, CECA1, CECA2, DPT	87	222	2975	2.46453	0.293212	0.109235	1.80521
	UP_SEQ_FEATURE	disulfide bond	16	TRUE	1.79372	0.0060998	TRUE	OTK, DELTATRY, TRXT, NRT, NETA, NETB, CG30031, GAMMATRY, PXN, IM23, IM3, IM2, PGRP-SB1, IM1, PGRP-SD, AMA, CG6762, DRS	87	258	2975	2.12065	0.779369	0.260849	7.62686
	Category	Term	Count	p-value
	GOTERM_BP_FAT	GO:0045087~innate immune response	22	7.58976e-15
	GOTERM_BP_FAT	GO:0019731~antibacterial humoral response	14	1.99599e-14
	GOTERM_BP_FAT	GO:0006952~defense response	28	2.09683e-14
	GOTERM_BP_FAT	GO:0042742~defense response to bacterium	16	1.31415e-10
	GOTERM_BP_FAT	GO:0006955~immune response	23	2.48307e-10
	GOTERM_BP_FAT	GO:0009617~response to bacterium	16	1.20068e-09
	GOTERM_BP_FAT	GO:0019730~antimicrobial humoral response	14	1.7983e-08
	GOTERM_BP_FAT	GO:0006959~humoral immune response	15	1.83248e-08
	GOTERM_BP_FAT	GO:0006928~cell motion	19	0.000785222
	GOTERM_BP_FAT	GO:0048232~male gamete generation	11	0.00630709
	GOTERM_BP_FAT	GO:0007283~spermatogenesis	11	0.00630709
	GOTERM_BP_FAT	GO:0007411~axon guidance	10	0.00799699
	GOTERM_BP_FAT	GO:0006508~proteolysis	30	0.0110745
	GOTERM_BP_FAT	GO:0055114~oxidation reduction	26	0.0149887
	GOTERM_BP_FAT	GO:0009886~post-embryonic morphogenesis	17	0.018593
	GOTERM_BP_FAT	GO:0048707~instar larval or pupal morphogenesis	16	0.032282
	GOTERM_BP_FAT	GO:0007552~metamorphosis	16	0.0442145
	GOTERM_CC_FAT	GO:0005576~extracellular region	45	1.29852e-10
	GOTERM_CC_FAT	GO:0005615~extracellular space	14	1.15608e-06
	GOTERM_CC_FAT	GO:0005856~cytoskeleton	22	0.00279347
	GOTERM_CC_FAT	GO:0044430~cytoskeletal part	19	0.00342859
	GOTERM_CC_FAT	GO:0015630~microtubule cytoskeleton	16	0.00344081
	GOTERM_MF_FAT	GO:0009055~electron carrier activity	14	0.00373197
	GOTERM_MF_FAT	GO:0070011~peptidase activity, acting on L-amino acid peptides	29	0.00515643
	SP_PIR_KEYWORDS	signal	35	2.14977e-06

## Sheet: FldCh<0.5, p<0.05 (124)
Annotation Cluster	Category	Term	Count	Count ≥ 5	%	p-value	p-value significant	Genes	List Total	Pop Hits	Pop Total	Fold Enrichment	Bonferroni	Benjamini	FDR
1	Enrichment Score: 2.483012175828107
	GOTERM_MF_FAT	GO:0005214~structural constituent of chitin-based cuticle	6	TRUE	0.380469	0.0033517	TRUE	LCP65AB1, CPR78E, LCP65AB2, LCP3, LCP4, LCP2, CPR60D	74	110	7918	5.83636	0.387478	0.217362	3.91189
	GOTERM_MF_FAT	GO:0042302~structural constituent of cuticle	6	TRUE	0.380469	0.00486169	TRUE	LCP65AB1, CPR78E, LCP65AB2, LCP3, LCP4, LCP2, CPR60D	74	120	7918	5.35	0.509111	0.162961	5.62802
	GOTERM_MF_FAT	GO:0008010~structural constituent of chitin-based larval cuticle	4	FALSE	0.253646	0.00541662	TRUE	LCP65AB1, LCP65AB2, LCP3, LCP4, LCP2	74	39	7918	10.9744	0.547504	0.146658	6.25162
	GOTERM_MF_FAT	GO:0005198~structural molecule activity	10	TRUE	0.634115	0.0235456	TRUE	LCP65AB1, CPR78E, LCP65AB2, CG1368, YP3, CG17145, LCP3, LCP4, CG6933, LCP2, CPR60D	74	456	7918	2.34649	0.969155	0.293815	24.6635
	INTERPRO	IPR000618:Insect cuticle protein	6	TRUE	0.380469	0.00305153	TRUE	LCP65AB1, CPR78E, LCP65AB2, LCP3, LCP4, LCP2, CPR60D	96	106	10196	6.01179	0.346107	0.0683535	3.53739
	SP_PIR_KEYWORDS	cuticle	4	FALSE	0.253646	0.00036692	TRUE	LCP65AB1, LCP65AB2, LCP3, LCP4, LCP2	118	16	12980	27.5	0.0314236	0.0158372	0.395839
	UP_SEQ_FEATURE	domain:Chitin-binding type R&R	4	FALSE	0.253646	0.000155301	TRUE	LCP65AB1, LCP65AB2, LCP3, LCP4, LCP2	29	12	2975	34.1954	0.0118879	0.0118879	0.16373
	UP_SEQ_FEATURE	compositionally biased region:Pro-rich	4	FALSE	0.253646	0.0378399	TRUE	RAB3-GEF, LCP3, LCP4, LCP2	29	80	2975	5.12931	0.948709	0.628452	33.4345
2	Enrichment Score: 2.1937453057215817
	GOTERM_BP_FAT	GO:0006508~proteolysis	10	TRUE	0.634115	0.0890623	FALSE	CG30025, JON25BI, DELTATRY, CG4017, JON65AIV, JON65AIII, ALPHATRY, JON25BII, CG30187, GAMMATRY, CG30031, YIP7	60	731	7937	1.80962	1	0.912809	71.9248
	GOTERM_MF_FAT	GO:0017171~serine hydrolase activity	10	TRUE	0.634115	0.00205709	TRUE	CG30025, JON25BI, DELTATRY, JON65AIV, KRAKEN, JON65AIII, ALPHATRY, JON25BII, CG30187, GAMMATRY, CG30031, YIP7	74	310	7918	3.45161	0.259659	0.259659	2.41783
	GOTERM_MF_FAT	GO:0004252~serine-type endopeptidase activity	9	TRUE	0.570704	0.00405174	TRUE	CG30025, JON25BI, DELTATRY, JON65AIV, JON65AIII, ALPHATRY, JON25BII, CG30187, GAMMATRY, CG30031, YIP7	74	280	7918	3.43929	0.447198	0.17929	4.71102
	GOTERM_MF_FAT	GO:0008236~serine-type peptidase activity	9	TRUE	0.570704	0.00714025	TRUE	CG30025, JON25BI, DELTATRY, JON65AIV, JON65AIII, ALPHATRY, JON25BII, CG30187, GAMMATRY, CG30031, YIP7	74	308	7918	3.12662	0.648736	0.160013	8.16457
	GOTERM_MF_FAT	GO:0004175~endopeptidase activity	9	TRUE	0.570704	0.0582842	FALSE	CG30025, JON25BI, DELTATRY, JON65AIV, JON65AIII, ALPHATRY, JON25BII, CG30187, GAMMATRY, CG30031, YIP7	74	457	7918	2.10722	0.999844	0.549344	51.0203
	GOTERM_MF_FAT	GO:0070011~peptidase activity, acting on L-amino acid peptides	10	TRUE	0.634115	0.108459	FALSE	CG30025, JON25BI, DELTATRY, CG4017, JON65AIV, JON65AIII, ALPHATRY, JON25BII, CG30187, GAMMATRY, CG30031, YIP7	74	612	7918	1.74837	1	0.724546	74.4501
	GOTERM_MF_FAT	GO:0008233~peptidase activity	10	TRUE	0.634115	0.140104	FALSE	CG30025, JON25BI, DELTATRY, CG4017, JON65AIV, JON65AIII, ALPHATRY, JON25BII, CG30187, GAMMATRY, CG30031, YIP7	74	648	7918	1.65123	1	0.726469	83.3721
	INTERPRO	IPR018114:Peptidase S1/S6, chymotrypsin/Hap, active site	9	TRUE	0.570704	0.000395941	TRUE	CG30025, JON25BI, DELTATRY, JON65AIV, JON65AIII, ALPHATRY, JON25BII, CG30187, GAMMATRY, CG30031, YIP7	96	191	10196	5.00458	0.0535591	0.0181816	0.465589
	INTERPRO	IPR001254:Peptidase S1 and S6, chymotrypsin/Hap	9	TRUE	0.570704	0.00214951	TRUE	CG30025, JON25BI, DELTATRY, JON65AIV, JON65AIII, ALPHATRY, JON25BII, CG30187, GAMMATRY, CG30031, YIP7	96	248	10196	3.85433	0.258518	0.0580667	2.50387
	INTERPRO	IPR001314:Peptidase S1A, chymotrypsin	8	TRUE	0.507292	0.00339938	TRUE	CG30025, JON25BI, DELTATRY, JON65AIV, JON65AIII, ALPHATRY, JON25BII, GAMMATRY, CG30031, YIP7	96	210	10196	4.04603	0.377069	0.0653817	3.93327
	PIR_SUPERFAMILY	PIRSF001135:trypsin	5	TRUE	0.317058	0.00323165	TRUE	CG30025, JON25BI, DELTATRY, ALPHATRY, JON25BII, GAMMATRY, CG30031	28	61	2596	7.59953	0.0596477	0.0302824	2.39667
	SMART	SM00020:Tryp_SPc	9	TRUE	0.570704	0.000197036	TRUE	CG30025, JON25BI, DELTATRY, JON65AIV, JON65AIII, ALPHATRY, JON25BII, CG30187, GAMMATRY, CG30031, YIP7	34	248	4824	5.14896	0.00432584	0.00432584	0.154104
	SP_PIR_KEYWORDS	Serine protease	8	TRUE	0.507292	0.000216	TRUE	CG30025, JON25BI, DELTATRY, JON65AIV, JON65AIII, ALPHATRY, JON25BII, GAMMATRY, CG30031, YIP7	118	135	12980	6.51852	0.0186186	0.0186186	0.233197
	SP_PIR_KEYWORDS	Protease	8	TRUE	0.507292	0.00990106	TRUE	CG30025, JON25BI, DELTATRY, JON65AIV, JON65AIII, ALPHATRY, JON25BII, GAMMATRY, CG30031, YIP7	118	264	12980	3.33333	0.579237	0.116328	10.1959
	SP_PIR_KEYWORDS	hydrolase	20	TRUE	1.26823	0.0671079	FALSE	IPLA2-VIA, CG12703, DELTATRY, ALPHA-EST2, LYSB, KRAKEN, JON25BII, GIIISPLA2, CG30187, CG30031, GAMMATRY, YIP7, CG30025, JON25BI, CG31872, CG4017, LYSS, WUN, JON65AIV, JON65AIII, ALPHATRY, WUN2	118	1470	12980	1.4966	0.997627	0.453571	52.7991
3	Enrichment Score: 1.9582313925106645
	UP_SEQ_FEATURE	domain:Chitin-binding type R&R	4	FALSE	0.253646	0.000155301	TRUE	LCP65AB1, LCP65AB2, LCP3, LCP4, LCP2	29	12	2975	34.1954	0.0118879	0.0118879	0.16373
	GOTERM_CC_FAT	GO:0005576~extracellular region	12	TRUE	0.760938	0.00193374	TRUE	DELTATRY, NPLP2, MUC26B, GIIISPLA2, SHF, CG30031, GAMMATRY, CG30025, LCP65AB1, LCP65AB2, PRC, YP3, CG17145, ALPHATRY, CG6933	40	512	4786	2.8043	0.126715	0.0655027	1.98327
	GOTERM_CC_FAT	GO:0044421~extracellular region part	5	TRUE	0.317058	0.0332678	TRUE	DELTATRY, NPLP2, PRC, ALPHATRY, SHF, GAMMATRY, CG30031	40	151	4786	3.96192	0.906366	0.287045	29.5418
	GOTERM_CC_FAT	GO:0005615~extracellular space	3	FALSE	0.190235	0.143336	FALSE	DELTATRY, NPLP2, ALPHATRY, GAMMATRY, CG30031	40	82	4786	4.37744	0.99998	0.661411	79.8328
	GOTERM_MF_FAT	GO:0008010~structural constituent of chitin-based larval cuticle	4	FALSE	0.253646	0.00541662	TRUE	LCP65AB1, LCP65AB2, LCP3, LCP4, LCP2	74	39	7918	10.9744	0.547504	0.146658	6.25162
	SP_PIR_KEYWORDS	cuticle	4	FALSE	0.253646	0.00036692	TRUE	LCP65AB1, LCP65AB2, LCP3, LCP4, LCP2	118	16	12980	27.5	0.0314236	0.0158372	0.395839
	SP_PIR_KEYWORDS	signal	11	TRUE	0.697527	0.00502873	TRUE	DELTATRY, NPLP2, LYSB, SHF, CG30031, GAMMATRY, LCP65AB1, LCP65AB2, LYSS, YP3, ALPHATRY, LCP3, LCP4, LCP2	118	425	12980	2.84706	0.355063	0.0704926	5.30278
	SP_PIR_KEYWORDS	Secreted	5	TRUE	0.317058	0.124759	FALSE	DELTATRY, NPLP2, YP3, ALPHATRY, SHF, GAMMATRY, CG30031	118	212	12980	2.59434	0.999991	0.590079	76.3115
	SP_PIR_KEYWORDS	disulfide bond	5	TRUE	0.317058	0.216981	FALSE	DELTATRY, LYSS, LYSB, ALPHATRY, SHF, GAMMATRY, CG30031	118	265	12980	2.07547	1	0.714001	92.8889
	UP_SEQ_FEATURE	signal peptide	11	TRUE	0.697527	0.00336757	TRUE	DELTATRY, NPLP2, LYSB, SHF, CG30031, GAMMATRY, LCP65AB1, LCP65AB2, LYSS, YP3, ALPHATRY, LCP3, LCP4, LCP2	29	419	2975	2.69319	0.228748	0.121791	3.49639
	UP_SEQ_FEATURE	disulfide bond	5	TRUE	0.317058	0.220767	FALSE	DELTATRY, LYSS, LYSB, ALPHATRY, SHF, GAMMATRY, CG30031	29	258	2975	1.9881	1	0.959287	92.8051
4	Enrichment Score: 1.683810292646802
	GOTERM_BP_FAT	GO:0035080~heat shock-mediated polytene chromosome puffing	4	FALSE	0.253646	3.86136e-06	TRUE	HSP70AA, HSP70BA, HSP70AB, HSP70BC, HSP70BBB	60	5	7937	105.827	0.001312	0.001312	0.00525821
	GOTERM_BP_FAT	GO:0035079~polytene chromosome puffing	4	FALSE	0.253646	3.86136e-06	TRUE	HSP70AA, HSP70BA, HSP70AB, HSP70BC, HSP70BBB	60	5	7937	105.827	0.001312	0.001312	0.00525821
	GOTERM_BP_FAT	GO:0034605~cellular response to heat	4	FALSE	0.253646	7.68186e-06	TRUE	HSP70AA, HSP70BA, HSP70AB, HSP70BC, HSP70BBB	60	6	7937	88.1889	0.00260843	0.00130507	0.0104605
	GOTERM_BP_FAT	GO:0001666~response to hypoxia	4	FALSE	0.253646	0.000347427	TRUE	HSP70AA, HSP70BA, HSP70AB, HSP70BC, HSP70BBB	60	19	7937	27.8491	0.111433	0.0386165	0.472084
	GOTERM_BP_FAT	GO:0070482~response to oxygen levels	4	FALSE	0.253646	0.000347427	TRUE	HSP70AA, HSP70BA, HSP70AB, HSP70BC, HSP70BBB	60	19	7937	27.8491	0.111433	0.0386165	0.472084
	GOTERM_BP_FAT	GO:0006986~response to unfolded protein	3	FALSE	0.190235	0.00147804	TRUE	HSP70AA, HSP70BA, HSP70AB, HSP70BC	60	8	7937	49.6063	0.39523	0.0956884	1.99411
	GOTERM_BP_FAT	GO:0051789~response to protein stimulus	3	FALSE	0.190235	0.00147804	TRUE	HSP70AA, HSP70BA, HSP70AB, HSP70BC	60	8	7937	49.6063	0.39523	0.0956884	1.99411
	GOTERM_BP_FAT	GO:0009408~response to heat	4	FALSE	0.253646	0.0138923	TRUE	HSP70AA, HSP70BA, HSP70AB, HSP70BC, HSP70BBB	60	68	7937	7.78137	0.991404	0.410511	17.3462
	GOTERM_BP_FAT	GO:0009266~response to temperature stimulus	4	FALSE	0.253646	0.0167976	TRUE	HSP70AA, HSP70BA, HSP70AB, HSP70BC, HSP70BBB	60	73	7937	7.2484	0.996848	0.43784	20.6014
	GOTERM_BP_FAT	GO:0033554~cellular response to stress	5	TRUE	0.317058	0.0413872	TRUE	HSP70AA, HSP70BA, HSP70AB, HSP70BC, PHR, HSP70BBB	60	176	7937	3.75805	0.999999	0.729225	43.7633
	GOTERM_BP_FAT	GO:0051276~chromosome organization	5	TRUE	0.317058	0.15685	FALSE	HSP70AA, HSP70BA, HSP70AB, HSP70BC, HSP70BBB, HIS4:CG33893	60	282	7937	2.34545	1	0.973363	90.2055
	GOTERM_BP_FAT	GO:0009628~response to abiotic stimulus	4	FALSE	0.253646	0.212364	FALSE	HSP70AA, HSP70BA, HSP70AB, HSP70BC, HSP70BBB	60	214	7937	2.47259	1	0.986044	96.1258
	GOTERM_BP_FAT	GO:0010033~response to organic substance	3	FALSE	0.190235	0.229616	FALSE	HSP70AA, HSP70BA, HSP70AB, HSP70BC	60	122	7937	3.25287	1	0.988142	97.1345
	GOTERM_CC_FAT	GO:0005777~peroxisome	3	FALSE	0.190235	0.0434603	TRUE	CG12703, ACOX57D-D, CG9527	40	41	4786	8.75488	0.955413	0.322123	36.8618
	GOTERM_CC_FAT	GO:0042579~microbody	3	FALSE	0.190235	0.0434603	TRUE	CG12703, ACOX57D-D, CG9527	40	41	4786	8.75488	0.955413	0.322123	36.8618
	GOTERM_MF_FAT	GO:0048037~cofactor binding	5	TRUE	0.317058	0.090805	FALSE	ALAS, FMO-2, ACOX57D-D, CG9527, CG15093	74	185	7918	2.89189	0.999999	0.685953	67.7444
	GOTERM_MF_FAT	GO:0050660~FAD binding	3	FALSE	0.190235	0.108467	FALSE	FMO-2, ACOX57D-D, CG9527	74	61	7918	5.2623	1	0.698001	74.4528
	GOTERM_MF_FAT	GO:0050662~coenzyme binding	4	FALSE	0.253646	0.136405	FALSE	FMO-2, ACOX57D-D, CG9527, CG15093	74	139	7918	3.07914	1	0.76007	82.5018
	GOTERM_MF_FAT	GO:0030554~adenyl nucleotide binding	8	TRUE	0.507292	0.631991	FALSE	FMO-2, CG12703, HSP70AA, HSP70BA, HSP70AB, HSP70BC, ACOX57D-D, HSP70BBB, CG9527	74	812	7918	1.05419	1	0.998246	99.9993
	GOTERM_MF_FAT	GO:0001883~purine nucleoside binding	8	TRUE	0.507292	0.638614	FALSE	FMO-2, CG12703, HSP70AA, HSP70BA, HSP70AB, HSP70BC, ACOX57D-D, HSP70BBB, CG9527	74	817	7918	1.04774	1	0.997954	99.9994
	GOTERM_MF_FAT	GO:0001882~nucleoside binding	8	TRUE	0.507292	0.647777	FALSE	FMO-2, CG12703, HSP70AA, HSP70BA, HSP70AB, HSP70BC, ACOX57D-D, HSP70BBB, CG9527	74	824	7918	1.03883	1	0.997744	99.9996
	GOTERM_MF_FAT	GO:0017076~purine nucleotide binding	8	TRUE	0.507292	0.82299	FALSE	FMO-2, CG12703, HSP70AA, HSP70BA, HSP70AB, HSP70BC, ACOX57D-D, HSP70BBB, CG9527	74	989	7918	0.865521	1	0.999914	100
	GOTERM_MF_FAT	GO:0000166~nucleotide binding	9	TRUE	0.570704	0.885769	FALSE	FMO-2, CG12703, HSP70AA, HSP70BA, HSP70AB, HSP70BC, ACOX57D-D, HSP70BBB, CG9527, CG15093	74	1206	7918	0.798507	1	0.999988	100
	GOTERM_MF_FAT	GO:0005524~ATP binding	5	TRUE	0.317058	0.923896	FALSE	CG12703, HSP70AA, HSP70BA, HSP70AB, HSP70BC, HSP70BBB	74	748	7918	0.715241	1	0.999998	100
	GOTERM_MF_FAT	GO:0032559~adenyl ribonucleotide binding	5	TRUE	0.317058	0.924869	FALSE	CG12703, HSP70AA, HSP70BA, HSP70AB, HSP70BC, HSP70BBB	74	750	7918	0.713333	1	0.999997	100
	GOTERM_MF_FAT	GO:0032553~ribonucleotide binding	5	TRUE	0.317058	0.977008	FALSE	CG12703, HSP70AA, HSP70BA, HSP70AB, HSP70BC, HSP70BBB	74	923	7918	0.579632	1	1	100
	GOTERM_MF_FAT	GO:0032555~purine ribonucleotide binding	5	TRUE	0.317058	0.977008	FALSE	CG12703, HSP70AA, HSP70BA, HSP70AB, HSP70BC, HSP70BBB	74	923	7918	0.579632	1	1	100
	INTERPRO	IPR018181:Heat shock protein 70, conserved site	4	FALSE	0.253646	0.000162213	TRUE	HSP70AA, HSP70BA, HSP70AB, HSP70BC, HSP70BBB	96	12	10196	35.4028	0.0222972	0.0222972	0.190988
	INTERPRO	IPR001023:Heat shock protein Hsp70	4	FALSE	0.253646	0.000209455	TRUE	HSP70AA, HSP70BA, HSP70AB, HSP70BC, HSP70BBB	96	13	10196	32.6795	0.0286974	0.0144532	0.246546
	INTERPRO	IPR013126:Heat shock protein 70	4	FALSE	0.253646	0.000209455	TRUE	HSP70AA, HSP70BA, HSP70AB, HSP70BC, HSP70BBB	96	13	10196	32.6795	0.0286974	0.0144532	0.246546
	KEGG_PATHWAY	dme04144:Endocytosis	4	FALSE	0.253646	0.117238	FALSE	HSP70AA, HSP70BA, HSP70AB, HSP70BC, HSP70BBB	32	80	2054	3.20937	0.98877	0.526782	67.1176
	KEGG_PATHWAY	dme03040:Spliceosome	4	FALSE	0.253646	0.232998	FALSE	HSP70AA, HSP70BA, HSP70AB, HSP70BC, HSP70BBB	32	111	2054	2.31306	0.999929	0.6969	90.6142
	PIR_SUPERFAMILY	PIRSF002581:chaperone HSP70	4	FALSE	0.253646	0.000114784	TRUE	HSP70AA, HSP70BA, HSP70AB, HSP70BC, HSP70BBB	28	10	2596	37.0857	0.00217864	0.00217864	0.0859917
	SP_PIR_KEYWORDS	stress response	4	FALSE	0.253646	0.00110823	TRUE	HSP70AA, HSP70BA, HSP70AB, HSP70BC, HSP70BBB	118	23	12980	19.1304	0.0919625	0.031645	1.19124
	SP_PIR_KEYWORDS	molecular chaperone	3	FALSE	0.190235	0.00164248	TRUE	HSP70AA, HSP70BA, HSP70AB, HSP70BC	118	7	12980	47.1429	0.133257	0.0351216	1.76089
	SP_PIR_KEYWORDS	polymorphism	4	FALSE	0.253646	0.092459	FALSE	HSP70AA, HSP70BA, HSP70AB, HSP70BC, PGM	118	119	12980	3.69748	0.999784	0.505085	64.9542
	SP_PIR_KEYWORDS	ATP	3	FALSE	0.190235	0.125247	FALSE	HSP70AA, HSP70BA, HSP70AB, HSP70BC	118	68	12980	4.85294	0.999991	0.56463	76.4539
	SP_PIR_KEYWORDS	atp-binding	5	TRUE	0.317058	0.779062	FALSE	CG12703, HSP70AA, HSP70BA, HSP70AB, HSP70BC, HSP70BBB	118	585	12980	0.940171	1	0.99808	100
	SP_PIR_KEYWORDS	nucleotide-binding	5	TRUE	0.317058	0.908629	FALSE	CG12703, HSP70AA, HSP70BA, HSP70AB, HSP70BC, HSP70BBB	118	743	12980	0.740242	1	0.999883	100
	UP_SEQ_FEATURE	sequence variant	5	TRUE	0.317058	0.151601	FALSE	HSP70AA, HSP70BA, HSP70AB, HSP70BC, RAB3-GEF, PGM	29	222	2975	2.3105	0.999997	0.920487	82.3523
5	Enrichment Score: 1.6438203954720558
	SMART	SM00700:JHBP	3	FALSE	0.190235	0.0143163	TRUE	CG7953, CG14258, CG8997	34	27	4824	15.7647	0.27184	0.146677	10.6719
	INTERPRO	IPR004272:Odorant binding protein	3	FALSE	0.190235	0.0259217	TRUE	CG7953, CG14258, CG8997	96	27	10196	11.8009	0.974026	0.333441	26.6182
	INTERPRO	IPR013053:Hormone binding	3	FALSE	0.190235	0.0315532	TRUE	CG7953, CG14258, CG8997	96	30	10196	10.6208	0.988398	0.359598	31.4647
6	Enrichment Score: 1.3224928884598461
	INTERPRO	IPR016040:NAD(P)-binding domain	6	TRUE	0.380469	0.0119456	TRUE	CG5167, CG11200, CG40485, CG2254, CG3609, CG15093	96	147	10196	4.33503	0.811836	0.188447	13.2046
	INTERPRO	IPR002347:Glucose/ribitol dehydrogenase	3	FALSE	0.190235	0.0735221	FALSE	CG11200, CG40485, CG2254	96	48	10196	6.63802	0.999975	0.464416	59.3389
	INTERPRO	IPR002198:Short-chain dehydrogenase/reductase SDR	3	FALSE	0.190235	0.122714	FALSE	CG11200, CG40485, CG2254	96	65	10196	4.90192	1	0.636149	78.622
7	Enrichment Score: 1.1753856128866458
	GOTERM_BP_FAT	GO:0055114~oxidation reduction	14	TRUE	0.887762	0.000500613	TRUE	CYP4S3, FMO-2, CG7560, CG40485, GPO-1, CG3609, CYP4P3, CG9527, CG11200, CYP6A23, CG2254, ACOX57D-D, CYP6W1, CG15093	60	620	7937	2.98704	0.156547	0.0416697	0.679577
	COG_ONTOLOGY	Secondary metabolites biosynthesis, transport, and catabolism	4	FALSE	0.253646	0.0775499	FALSE	CYP4S3, CYP6A23, CYP6W1, CYP4P3	15	91	1237	3.62491	0.475744	0.475744	35.7197
	GOTERM_CC_FAT	GO:0005792~microsome	5	TRUE	0.317058	0.0055934	TRUE	CYP4S3, FMO-2, CYP6A23, CYP6W1, CYP4P3	40	89	4786	6.72191	0.324726	0.122676	5.63967
	GOTERM_CC_FAT	GO:0042598~vesicular fraction	5	TRUE	0.317058	0.0055934	TRUE	CYP4S3, FMO-2, CYP6A23, CYP6W1, CYP4P3	40	89	4786	6.72191	0.324726	0.122676	5.63967
	GOTERM_CC_FAT	GO:0005624~membrane fraction	5	TRUE	0.317058	0.010308	TRUE	CYP4S3, FMO-2, CYP6A23, CYP6W1, CYP4P3	40	106	4786	5.64387	0.515824	0.165837	10.1684
	GOTERM_CC_FAT	GO:0005626~insoluble fraction	5	TRUE	0.317058	0.0117041	TRUE	CYP4S3, FMO-2, CYP6A23, CYP6W1, CYP4P3	40	110	4786	5.43864	0.561378	0.151957	11.4712
	GOTERM_CC_FAT	GO:0000267~cell fraction	5	TRUE	0.317058	0.0128278	TRUE	CYP4S3, FMO-2, CYP6A23, CYP6W1, CYP4P3	40	113	4786	5.29425	0.594954	0.13983	12.5074
	GOTERM_CC_FAT	GO:0019898~extrinsic to membrane	4	FALSE	0.253646	0.129133	FALSE	CYP4S3, CYP6A23, CYP6W1, CYP4P3	40	154	4786	3.10779	0.999937	0.658839	76.0915
	GOTERM_CC_FAT	GO:0005783~endoplasmic reticulum	5	TRUE	0.317058	0.198498	FALSE	CYP4S3, CYP6A23, CYP6W1, CYP4P3, SCP2	40	284	4786	2.10651	1	0.755384	89.8727
	GOTERM_MF_FAT	GO:0009055~electron carrier activity	7	TRUE	0.443881	0.0105521	TRUE	CYP4S3, CYP6A23, ACOX57D-D, CYP6W1, CG3609, CYP4P3, CG9527	74	202	7918	3.70792	0.787494	0.176011	11.8461
	GOTERM_MF_FAT	GO:0020037~heme binding	4	FALSE	0.253646	0.138518	FALSE	CYP4S3, CYP6A23, CYP6W1, CYP4P3	74	140	7918	3.05714	1	0.743481	83.004
	GOTERM_MF_FAT	GO:0046906~tetrapyrrole binding	4	FALSE	0.253646	0.138518	FALSE	CYP4S3, CYP6A23, CYP6W1, CYP4P3	74	140	7918	3.05714	1	0.743481	83.004
	GOTERM_MF_FAT	GO:0005506~iron ion binding	4	FALSE	0.253646	0.431699	FALSE	CYP4S3, CYP6A23, CYP6W1, CYP4P3	74	260	7918	1.64615	1	0.980333	99.879
	GOTERM_MF_FAT	GO:0046872~metal ion binding	11	TRUE	0.697527	0.970347	FALSE	CI, CYP4S3, CG4017, CYP6A23, GIIISPLA2, GPO-1, CYP6W1, CYP4P3, SCP2, PGM, LIM3	74	1718	7918	0.685099	1	1	100
	GOTERM_MF_FAT	GO:0043169~cation binding	11	TRUE	0.697527	0.977242	FALSE	CI, CYP4S3, CG4017, CYP6A23, GIIISPLA2, GPO-1, CYP6W1, CYP4P3, SCP2, PGM, LIM3	74	1764	7918	0.667234	1	1	100
	GOTERM_MF_FAT	GO:0043167~ion binding	11	TRUE	0.697527	0.978285	FALSE	CI, CYP4S3, CG4017, CYP6A23, GIIISPLA2, GPO-1, CYP6W1, CYP4P3, SCP2, PGM, LIM3	74	1772	7918	0.664221	1	1	100
	GOTERM_MF_FAT	GO:0046914~transition metal ion binding	7	TRUE	0.443881	0.990885	FALSE	CI, CYP4S3, CG4017, CYP6A23, CYP6W1, CYP4P3, LIM3	74	1354	7918	0.553176	1	1	100
	INTERPRO	IPR002401:Cytochrome P450, E-class, group I	4	FALSE	0.253646	0.0349355	TRUE	CYP4S3, CYP6A23, CYP6W1, CYP4P3	96	77	10196	5.51732	0.992866	0.361959	34.2328
	INTERPRO	IPR017973:Cytochrome P450, C-terminal region	4	FALSE	0.253646	0.0447537	TRUE	CYP4S3, CYP6A23, CYP6W1, CYP4P3	96	85	10196	4.99804	0.998278	0.411604	41.699
	INTERPRO	IPR001128:Cytochrome P450	4	FALSE	0.253646	0.046068	TRUE	CYP4S3, CYP6A23, CYP6W1, CYP4P3	96	86	10196	4.93992	0.998578	0.39606	42.6373
	INTERPRO	IPR017972:Cytochrome P450, conserved site	4	FALSE	0.253646	0.0529231	FALSE	CYP4S3, CYP6A23, CYP6W1, CYP4P3	96	91	10196	4.6685	0.999478	0.395815	47.3111
	KEGG_PATHWAY	dme00903:Limonene and pinene degradation	4	FALSE	0.253646	0.137567	FALSE	CYP4S3, CYP6A23, CYP6W1, CYP4P3	32	86	2054	2.98547	0.995146	0.532863	73.2874
	SP_PIR_KEYWORDS	oxidoreductase	13	TRUE	0.82435	0.00464776	TRUE	FMO-2, CYP4S3, CG7560, CG40485, GPO-1, CYP4P3, CG9527, CG11200, CYP6A23, CG2254, ACOX57D-D, CYP6W1, CG15093	118	561	12980	2.54902	0.333222	0.0778612	4.91017
	SP_PIR_KEYWORDS	Monooxygenase	5	TRUE	0.317058	0.0118301	TRUE	CYP4S3, FMO-2, CYP6A23, CYP6W1, CYP4P3	118	98	12980	5.61224	0.644899	0.121395	12.0689
	SP_PIR_KEYWORDS	microsome	4	FALSE	0.253646	0.0333232	TRUE	CYP4S3, CYP6A23, CYP6W1, CYP4P3	118	78	12980	5.64103	0.947583	0.279359	30.6692
	SP_PIR_KEYWORDS	heme	4	FALSE	0.253646	0.0787687	FALSE	CYP4S3, CYP6A23, CYP6W1, CYP4P3	118	111	12980	3.96396	0.999206	0.477377	58.7987
	SP_PIR_KEYWORDS	endoplasmic reticulum	4	FALSE	0.253646	0.140773	FALSE	CYP4S3, CYP6A23, CYP6W1, CYP4P3	118	144	12980	3.05556	0.999998	0.585213	80.5972
	SP_PIR_KEYWORDS	iron	4	FALSE	0.253646	0.214249	FALSE	CYP4S3, CYP6A23, CYP6W1, CYP4P3	118	177	12980	2.48588	1	0.730467	92.6162
	SP_PIR_KEYWORDS	metal-binding	7	TRUE	0.443881	0.730621	FALSE	CI, CYP4S3, CYP6A23, CYP6W1, CYP4P3, PGM, LIM3	118	796	12980	0.967337	1	0.996673	99.9999
	SP_PIR_KEYWORDS	membrane	7	TRUE	0.443881	0.950725	FALSE	CYP4S3, WUN, CYP6A23, RAB3-GEF, CG9523, CYP6W1, CYP4P3	118	1139	12980	0.676032	1	0.999982	100
	UP_SEQ_FEATURE	metal ion-binding site:Iron (heme axial ligand)	4	FALSE	0.253646	0.0595699	FALSE	CYP4S3, CYP6A23, CYP6W1, CYP4P3	29	96	2975	4.27443	0.991166	0.693426	47.6907
8	Enrichment Score: 1.0003646141263705
	COG_ONTOLOGY	Posttranslational modification, protein turnover, chaperones	4	FALSE	0.253646	0.198788	FALSE	ALAS, GSTE10, GSTE8, GSTD4	15	138	1237	2.39034	0.830184	0.587913	70.2793
	INTERPRO	IPR004046:Glutathione S-transferase, C-terminal	3	FALSE	0.190235	0.0509414	FALSE	GSTE10, GSTE8, GSTD4	96	39	10196	8.16987	0.999302	0.404952	45.9971
	INTERPRO	IPR004045:Glutathione S-transferase, N-terminal	3	FALSE	0.190235	0.0509414	FALSE	GSTE10, GSTE8, GSTD4	96	39	10196	8.16987	0.999302	0.404952	45.9971
	INTERPRO	IPR010987:Glutathione S-transferase, C-terminal-like	3	FALSE	0.190235	0.0509414	FALSE	GSTE10, GSTE8, GSTD4	96	39	10196	8.16987	0.999302	0.404952	45.9971
	INTERPRO	IPR017933:Glutathione S-transferase/chloride channel, C-terminal	3	FALSE	0.190235	0.055707	FALSE	GSTE10, GSTE8, GSTD4	96	41	10196	7.77134	0.999653	0.392229	49.1075
	SP_PIR_KEYWORDS	transferase	8	TRUE	0.507292	0.67967	FALSE	ALAS, UGT35A, GSTE10, CG12560, GSTE8, GSTD4, CG9523, CG1673	118	873	12980	1.00802	1	0.995923	99.9995
9	Enrichment Score: 0.981999940043407
	GOTERM_BP_FAT	GO:0008219~cell death	6	TRUE	0.380469	0.00686237	TRUE	LYSS, WUN, LYSB, RAB3-GEF, WUN2, SCYL	60	162	7937	4.89938	0.903793	0.284279	8.95104
	GOTERM_BP_FAT	GO:0016265~death	6	TRUE	0.380469	0.00703986	TRUE	LYSS, WUN, LYSB, RAB3-GEF, WUN2, SCYL	60	163	7937	4.86933	0.909465	0.259368	9.17237
	GOTERM_BP_FAT	GO:0012501~programmed cell death	4	FALSE	0.253646	0.104775	FALSE	WUN, RAB3-GEF, WUN2, SCYL	60	153	7937	3.45839	1	0.93198	77.8477
	GOTERM_BP_FAT	GO:0007626~locomotory behavior	3	FALSE	0.190235	0.391018	FALSE	WUN, WUN2, GPO-1	60	181	7937	2.19254	1	0.999112	99.8834
	GOTERM_BP_FAT	GO:0006793~phosphorus metabolic process	4	FALSE	0.253646	0.787129	FALSE	WUN, RAB3-GEF, WUN2, GPO-1	60	551	7937	0.960315	1	1	100
	GOTERM_BP_FAT	GO:0006796~phosphate metabolic process	4	FALSE	0.253646	0.787129	FALSE	WUN, RAB3-GEF, WUN2, GPO-1	60	551	7937	0.960315	1	1	100
	GOTERM_BP_FAT	GO:0007610~behavior	3	FALSE	0.190235	0.836307	FALSE	WUN, WUN2, GPO-1	60	429	7937	0.925058	1	1	100
	KEGG_PATHWAY	dme00564:Glycerophospholipid metabolism	5	TRUE	0.317058	0.0135847	TRUE	IPLA2-VIA, WUN, WUN2, GIIISPLA2, GPO-1	32	63	2054	5.09425	0.388843	0.151371	11.4848
10	Enrichment Score: 0.9317661610792771
	GOTERM_BP_FAT	GO:0006006~glucose metabolic process	3	FALSE	0.190235	0.0752211	FALSE	PGLYM78, PGM, CG15093	60	61	7937	6.50574	1	0.890921	65.5245
	GOTERM_BP_FAT	GO:0019318~hexose metabolic process	3	FALSE	0.190235	0.131346	FALSE	PGLYM78, PGM, CG15093	60	85	7937	4.66882	1	0.958898	85.303
	GOTERM_BP_FAT	GO:0005996~monosaccharide metabolic process	3	FALSE	0.190235	0.162161	FALSE	PGLYM78, PGM, CG15093	60	97	7937	4.09124	1	0.970946	91.013
11	Enrichment Score: 0.6300307412477147
	GOTERM_BP_FAT	GO:0005976~polysaccharide metabolic process	4	FALSE	0.253646	0.104775	FALSE	MUC26B, CG17145, PGM, CG6933	60	153	7937	3.45839	1	0.93198	77.8477
	GOTERM_BP_FAT	GO:0006030~chitin metabolic process	3	FALSE	0.190235	0.207707	FALSE	MUC26B, CG17145, CG6933	60	114	7937	3.48114	1	0.987695	95.802
	GOTERM_BP_FAT	GO:0006022~aminoglycan metabolic process	3	FALSE	0.190235	0.284897	FALSE	MUC26B, CG17145, CG6933	60	142	7937	2.79472	1	0.995613	98.9605
	GOTERM_MF_FAT	GO:0008061~chitin binding	3	FALSE	0.190235	0.235213	FALSE	MUC26B, CG17145, CG6933	74	100	7918	3.21	1	0.87262	95.8715
	GOTERM_MF_FAT	GO:0001871~pattern binding	3	FALSE	0.190235	0.317383	FALSE	MUC26B, CG17145, CG6933	74	124	7918	2.58871	1	0.938412	98.9308
	GOTERM_MF_FAT	GO:0030247~polysaccharide binding	3	FALSE	0.190235	0.317383	FALSE	MUC26B, CG17145, CG6933	74	124	7918	2.58871	1	0.938412	98.9308
	GOTERM_MF_FAT	GO:0030246~carbohydrate binding	3	FALSE	0.190235	0.529295	FALSE	MUC26B, CG17145, CG6933	74	191	7918	1.68063	1	0.993267	99.9871
	INTERPRO	IPR002557:Chitin binding protein, peritrophin-A	3	FALSE	0.190235	0.211397	FALSE	MUC26B, CG17145, CG6933	96	92	10196	3.46332	1	0.824031	93.9108
	SMART	SM00494:ChtBD2	3	FALSE	0.190235	0.129987	FALSE	MUC26B, CG17145, CG6933	34	92	4824	4.6266	0.953273	0.639819	66.3715
12	Enrichment Score: 0.39606191992754014
	GOTERM_BP_FAT	GO:0016477~cell migration	3	FALSE	0.190235	0.37504	FALSE	WUN, PRC, WUN2	60	175	7937	2.26771	1	0.99904	99.8341
	GOTERM_BP_FAT	GO:0006928~cell motion	4	FALSE	0.253646	0.396861	FALSE	WUN, PRC, WUN2, LIM3	60	305	7937	1.73486	1	0.998968	99.8977
	GOTERM_BP_FAT	GO:0048870~cell motility	3	FALSE	0.190235	0.40682	FALSE	WUN, PRC, WUN2	60	187	7937	2.12219	1	0.998919	99.9185
	GOTERM_BP_FAT	GO:0051674~localization of cell	3	FALSE	0.190235	0.430163	FALSE	WUN, PRC, WUN2	60	196	7937	2.02474	1	0.99916	99.9528
13	Enrichment Score: 0.06729221112576007
	GOTERM_BP_FAT	GO:0048610~reproductive cellular process	4	FALSE	0.253646	0.727807	FALSE	CI, WUN, YP3, WUN2	60	500	7937	1.05827	1	1	100
	GOTERM_BP_FAT	GO:0003006~reproductive developmental process	4	FALSE	0.253646	0.735383	FALSE	CI, WUN, YP3, WUN2	60	506	7937	1.04572	1	1	100
	GOTERM_BP_FAT	GO:0007276~gamete generation	4	FALSE	0.253646	0.910825	FALSE	CI, WUN, YP3, WUN2	60	715	7937	0.740047	1	1	100
	GOTERM_BP_FAT	GO:0019953~sexual reproduction	4	FALSE	0.253646	0.920382	FALSE	CI, WUN, YP3, WUN2	60	735	7937	0.719909	1	1	100
	GOTERM_BP_FAT	GO:0032504~multicellular organism reproduction	4	FALSE	0.253646	0.937901	FALSE	CI, WUN, YP3, WUN2	60	778	7937	0.68012	1	1	100
	GOTERM_BP_FAT	GO:0048609~reproductive process in a multicellular organism	4	FALSE	0.253646	0.937901	FALSE	CI, WUN, YP3, WUN2	60	778	7937	0.68012	1	1	100
14	Enrichment Score: 0.01702738172165377
	GOTERM_MF_FAT	GO:0003677~DNA binding	3	FALSE	0.190235	0.997141	FALSE	CI, LIM3, HIS4:CG33893	74	830	7918	0.386747	1	1	100
	SP_PIR_KEYWORDS	dna-binding	3	FALSE	0.190235	0.89404	FALSE	CI, LIM3, HIS4:CG33893	118	417	12980	0.791367	1	0.99986	100
	SP_PIR_KEYWORDS	nucleus	3	FALSE	0.190235	0.997251	FALSE	CI, LIM3, HIS4:CG33893	118	869	12980	0.379747	1	1	100
15	Enrichment Score: 0.015636154550075023
	GOTERM_CC_FAT	GO:0016021~integral to membrane	8	TRUE	0.507292	0.954522	FALSE	NHA2, CG32280, CG12703, WUN, RAB3-GEF, JHI-21, WUN2, CG9523	40	1360	4786	0.703824	1	1	100
	GOTERM_CC_FAT	GO:0031224~intrinsic to membrane	8	TRUE	0.507292	0.960054	FALSE	NHA2, CG32280, CG12703, WUN, RAB3-GEF, JHI-21, WUN2, CG9523	40	1382	4786	0.692619	1	1	100
	SP_PIR_KEYWORDS	transmembrane	6	TRUE	0.380469	0.962644	FALSE	NHA2, WUN, CG8654, RAB3-GEF, JHI-21, CG9523	118	1039	12980	0.635226	1	0.999989	100
	UP_SEQ_FEATURE	transmembrane region	3	FALSE	0.190235	0.981541	FALSE	WUN, RAB3-GEF, CG9523	29	575	2975	0.535232	1	1	100
16	Enrichment Score: 0.012131761936278004
	GOTERM_BP_FAT	GO:0006355~regulation of transcription, DNA-dependent	3	FALSE	0.190235	0.948484	FALSE	CI, CG40196, LIM3	60	612	7937	0.648448	1	1	100
	GOTERM_BP_FAT	GO:0051252~regulation of RNA metabolic process	3	FALSE	0.190235	0.966903	FALSE	CI, CG40196, LIM3	60	678	7937	0.585324	1	1	100
	GOTERM_BP_FAT	GO:0045449~regulation of transcription	3	FALSE	0.190235	0.985715	FALSE	CI, CG40196, LIM3	60	799	7937	0.496683	1	1	100
	GOTERM_MF_FAT	GO:0030528~transcription regulator activity	3	FALSE	0.190235	0.989257	FALSE	CI, CG40196, LIM3	74	682	7918	0.470674	1	1	100
Summary [all terms with p<0.05]
	GOTERM_BP_FAT	GO:0035080~heat shock-mediated polytene chromosome puffing	4	FALSE	0.253646	3.86136e-06	TRUE	HSP70AA, HSP70BA, HSP70AB, HSP70BC, HSP70BBB	60	5	7937	105.827	0.001312	0.001312	0.00525821
	GOTERM_BP_FAT	GO:0035079~polytene chromosome puffing	4	FALSE	0.253646	3.86136e-06	TRUE	HSP70AA, HSP70BA, HSP70AB, HSP70BC, HSP70BBB	60	5	7937	105.827	0.001312	0.001312	0.00525821
	GOTERM_BP_FAT	GO:0034605~cellular response to heat	4	FALSE	0.253646	7.68186e-06	TRUE	HSP70AA, HSP70BA, HSP70AB, HSP70BC, HSP70BBB	60	6	7937	88.1889	0.00260843	0.00130507	0.0104605
	GOTERM_BP_FAT	GO:0001666~response to hypoxia	4	FALSE	0.253646	0.000347427	TRUE	HSP70AA, HSP70BA, HSP70AB, HSP70BC, HSP70BBB	60	19	7937	27.8491	0.111433	0.0386165	0.472084
	GOTERM_BP_FAT	GO:0070482~response to oxygen levels	4	FALSE	0.253646	0.000347427	TRUE	HSP70AA, HSP70BA, HSP70AB, HSP70BC, HSP70BBB	60	19	7937	27.8491	0.111433	0.0386165	0.472084
	GOTERM_BP_FAT	GO:0055114~oxidation reduction	14	TRUE	0.887762	0.000500613	TRUE	CYP4S3, FMO-2, CG7560, CG40485, GPO-1, CG3609, CYP4P3, CG9527, CG11200, CYP6A23, CG2254, ACOX57D-D, CYP6W1, CG15093	60	620	7937	2.98704	0.156547	0.0416697	0.679577
	GOTERM_BP_FAT	GO:0006986~response to unfolded protein	3	FALSE	0.190235	0.00147804	TRUE	HSP70AA, HSP70BA, HSP70AB, HSP70BC	60	8	7937	49.6063	0.39523	0.0956884	1.99411
	GOTERM_BP_FAT	GO:0051789~response to protein stimulus	3	FALSE	0.190235	0.00147804	TRUE	HSP70AA, HSP70BA, HSP70AB, HSP70BC	60	8	7937	49.6063	0.39523	0.0956884	1.99411
	GOTERM_BP_FAT	GO:0008219~cell death	6	TRUE	0.380469	0.00686237	TRUE	LYSS, WUN, LYSB, RAB3-GEF, WUN2, SCYL	60	162	7937	4.89938	0.903793	0.284279	8.95104
	GOTERM_BP_FAT	GO:0016265~death	6	TRUE	0.380469	0.00703986	TRUE	LYSS, WUN, LYSB, RAB3-GEF, WUN2, SCYL	60	163	7937	4.86933	0.909465	0.259368	9.17237
	GOTERM_BP_FAT	GO:0009408~response to heat	4	FALSE	0.253646	0.0138923	TRUE	HSP70AA, HSP70BA, HSP70AB, HSP70BC, HSP70BBB	60	68	7937	7.78137	0.991404	0.410511	17.3462
	GOTERM_BP_FAT	GO:0009266~response to temperature stimulus	4	FALSE	0.253646	0.0167976	TRUE	HSP70AA, HSP70BA, HSP70AB, HSP70BC, HSP70BBB	60	73	7937	7.2484	0.996848	0.43784	20.6014
	GOTERM_BP_FAT	GO:0033554~cellular response to stress	5	TRUE	0.317058	0.0413872	TRUE	HSP70AA, HSP70BA, HSP70AB, HSP70BC, PHR, HSP70BBB	60	176	7937	3.75805	0.999999	0.729225	43.7633
	GOTERM_CC_FAT	GO:0005576~extracellular region	12	TRUE	0.760938	0.00193374	TRUE	DELTATRY, NPLP2, MUC26B, GIIISPLA2, SHF, CG30031, GAMMATRY, CG30025, LCP65AB1, LCP65AB2, PRC, YP3, CG17145, ALPHATRY, CG6933	40	512	4786	2.8043	0.126715	0.0655027	1.98327
	GOTERM_CC_FAT	GO:0005792~microsome	5	TRUE	0.317058	0.0055934	TRUE	CYP4S3, FMO-2, CYP6A23, CYP6W1, CYP4P3	40	89	4786	6.72191	0.324726	0.122676	5.63967
	GOTERM_CC_FAT	GO:0042598~vesicular fraction	5	TRUE	0.317058	0.0055934	TRUE	CYP4S3, FMO-2, CYP6A23, CYP6W1, CYP4P3	40	89	4786	6.72191	0.324726	0.122676	5.63967
	GOTERM_CC_FAT	GO:0005624~membrane fraction	5	TRUE	0.317058	0.010308	TRUE	CYP4S3, FMO-2, CYP6A23, CYP6W1, CYP4P3	40	106	4786	5.64387	0.515824	0.165837	10.1684
	GOTERM_CC_FAT	GO:0005626~insoluble fraction	5	TRUE	0.317058	0.0117041	TRUE	CYP4S3, FMO-2, CYP6A23, CYP6W1, CYP4P3	40	110	4786	5.43864	0.561378	0.151957	11.4712
	GOTERM_CC_FAT	GO:0000267~cell fraction	5	TRUE	0.317058	0.0128278	TRUE	CYP4S3, FMO-2, CYP6A23, CYP6W1, CYP4P3	40	113	4786	5.29425	0.594954	0.13983	12.5074
	GOTERM_CC_FAT	GO:0044421~extracellular region part	5	TRUE	0.317058	0.0332678	TRUE	DELTATRY, NPLP2, PRC, ALPHATRY, SHF, GAMMATRY, CG30031	40	151	4786	3.96192	0.906366	0.287045	29.5418
	GOTERM_CC_FAT	GO:0005777~peroxisome	3	FALSE	0.190235	0.0434603	TRUE	CG12703, ACOX57D-D, CG9527	40	41	4786	8.75488	0.955413	0.322123	36.8618
	GOTERM_CC_FAT	GO:0042579~microbody	3	FALSE	0.190235	0.0434603	TRUE	CG12703, ACOX57D-D, CG9527	40	41	4786	8.75488	0.955413	0.322123	36.8618
	GOTERM_MF_FAT	GO:0017171~serine hydrolase activity	10	TRUE	0.634115	0.00205709	TRUE	CG30025, JON25BI, DELTATRY, JON65AIV, KRAKEN, JON65AIII, ALPHATRY, JON25BII, CG30187, GAMMATRY, CG30031, YIP7	74	310	7918	3.45161	0.259659	0.259659	2.41783
	GOTERM_MF_FAT	GO:0005214~structural constituent of chitin-based cuticle	6	TRUE	0.380469	0.0033517	TRUE	LCP65AB1, CPR78E, LCP65AB2, LCP3, LCP4, LCP2, CPR60D	74	110	7918	5.83636	0.387478	0.217362	3.91189
	GOTERM_MF_FAT	GO:0004252~serine-type endopeptidase activity	9	TRUE	0.570704	0.00405174	TRUE	CG30025, JON25BI, DELTATRY, JON65AIV, JON65AIII, ALPHATRY, JON25BII, CG30187, GAMMATRY, CG30031, YIP7	74	280	7918	3.43929	0.447198	0.17929	4.71102
	GOTERM_MF_FAT	GO:0042302~structural constituent of cuticle	6	TRUE	0.380469	0.00486169	TRUE	LCP65AB1, CPR78E, LCP65AB2, LCP3, LCP4, LCP2, CPR60D	74	120	7918	5.35	0.509111	0.162961	5.62802
	GOTERM_MF_FAT	GO:0008010~structural constituent of chitin-based larval cuticle	4	FALSE	0.253646	0.00541662	TRUE	LCP65AB1, LCP65AB2, LCP3, LCP4, LCP2	74	39	7918	10.9744	0.547504	0.146658	6.25162
	GOTERM_MF_FAT	GO:0008010~structural constituent of chitin-based larval cuticle	4	FALSE	0.253646	0.00541662	TRUE	LCP65AB1, LCP65AB2, LCP3, LCP4, LCP2	74	39	7918	10.9744	0.547504	0.146658	6.25162
	GOTERM_MF_FAT	GO:0008236~serine-type peptidase activity	9	TRUE	0.570704	0.00714025	TRUE	CG30025, JON25BI, DELTATRY, JON65AIV, JON65AIII, ALPHATRY, JON25BII, CG30187, GAMMATRY, CG30031, YIP7	74	308	7918	3.12662	0.648736	0.160013	8.16457
	GOTERM_MF_FAT	GO:0009055~electron carrier activity	7	TRUE	0.443881	0.0105521	TRUE	CYP4S3, CYP6A23, ACOX57D-D, CYP6W1, CG3609, CYP4P3, CG9527	74	202	7918	3.70792	0.787494	0.176011	11.8461
	GOTERM_MF_FAT	GO:0005198~structural molecule activity	10	TRUE	0.634115	0.0235456	TRUE	LCP65AB1, CPR78E, LCP65AB2, CG1368, YP3, CG17145, LCP3, LCP4, CG6933, LCP2, CPR60D	74	456	7918	2.34649	0.969155	0.293815	24.6635
	INTERPRO	IPR018181:Heat shock protein 70, conserved site	4	FALSE	0.253646	0.000162213	TRUE	HSP70AA, HSP70BA, HSP70AB, HSP70BC, HSP70BBB	96	12	10196	35.4028	0.0222972	0.0222972	0.190988
	INTERPRO	IPR001023:Heat shock protein Hsp70	4	FALSE	0.253646	0.000209455	TRUE	HSP70AA, HSP70BA, HSP70AB, HSP70BC, HSP70BBB	96	13	10196	32.6795	0.0286974	0.0144532	0.246546
	INTERPRO	IPR013126:Heat shock protein 70	4	FALSE	0.253646	0.000209455	TRUE	HSP70AA, HSP70BA, HSP70AB, HSP70BC, HSP70BBB	96	13	10196	32.6795	0.0286974	0.0144532	0.246546
	INTERPRO	IPR018114:Peptidase S1/S6, chymotrypsin/Hap, active site	9	TRUE	0.570704	0.000395941	TRUE	CG30025, JON25BI, DELTATRY, JON65AIV, JON65AIII, ALPHATRY, JON25BII, CG30187, GAMMATRY, CG30031, YIP7	96	191	10196	5.00458	0.0535591	0.0181816	0.465589
	INTERPRO	IPR001254:Peptidase S1 and S6, chymotrypsin/Hap	9	TRUE	0.570704	0.00214951	TRUE	CG30025, JON25BI, DELTATRY, JON65AIV, JON65AIII, ALPHATRY, JON25BII, CG30187, GAMMATRY, CG30031, YIP7	96	248	10196	3.85433	0.258518	0.0580667	2.50387
	INTERPRO	IPR000618:Insect cuticle protein	6	TRUE	0.380469	0.00305153	TRUE	LCP65AB1, CPR78E, LCP65AB2, LCP3, LCP4, LCP2, CPR60D	96	106	10196	6.01179	0.346107	0.0683535	3.53739
	INTERPRO	IPR001314:Peptidase S1A, chymotrypsin	8	TRUE	0.507292	0.00339938	TRUE	CG30025, JON25BI, DELTATRY, JON65AIV, JON65AIII, ALPHATRY, JON25BII, GAMMATRY, CG30031, YIP7	96	210	10196	4.04603	0.377069	0.0653817	3.93327
	INTERPRO	IPR016040:NAD(P)-binding domain	6	TRUE	0.380469	0.0119456	TRUE	CG5167, CG11200, CG40485, CG2254, CG3609, CG15093	96	147	10196	4.33503	0.811836	0.188447	13.2046
	INTERPRO	IPR004272:Odorant binding protein	3	FALSE	0.190235	0.0259217	TRUE	CG7953, CG14258, CG8997	96	27	10196	11.8009	0.974026	0.333441	26.6182
	INTERPRO	IPR013053:Hormone binding	3	FALSE	0.190235	0.0315532	TRUE	CG7953, CG14258, CG8997	96	30	10196	10.6208	0.988398	0.359598	31.4647
	INTERPRO	IPR002401:Cytochrome P450, E-class, group I	4	FALSE	0.253646	0.0349355	TRUE	CYP4S3, CYP6A23, CYP6W1, CYP4P3	96	77	10196	5.51732	0.992866	0.361959	34.2328
	INTERPRO	IPR017973:Cytochrome P450, C-terminal region	4	FALSE	0.253646	0.0447537	TRUE	CYP4S3, CYP6A23, CYP6W1, CYP4P3	96	85	10196	4.99804	0.998278	0.411604	41.699
	INTERPRO	IPR001128:Cytochrome P450	4	FALSE	0.253646	0.046068	TRUE	CYP4S3, CYP6A23, CYP6W1, CYP4P3	96	86	10196	4.93992	0.998578	0.39606	42.6373
	KEGG_PATHWAY	dme00564:Glycerophospholipid metabolism	5	TRUE	0.317058	0.0135847	TRUE	IPLA2-VIA, WUN, WUN2, GIIISPLA2, GPO-1	32	63	2054	5.09425	0.388843	0.151371	11.4848
	PIR_SUPERFAMILY	PIRSF002581:chaperone HSP70	4	FALSE	0.253646	0.000114784	TRUE	HSP70AA, HSP70BA, HSP70AB, HSP70BC, HSP70BBB	28	10	2596	37.0857	0.00217864	0.00217864	0.0859917
	PIR_SUPERFAMILY	PIRSF001135:trypsin	5	TRUE	0.317058	0.00323165	TRUE	CG30025, JON25BI, DELTATRY, ALPHATRY, JON25BII, GAMMATRY, CG30031	28	61	2596	7.59953	0.0596477	0.0302824	2.39667
	SMART	SM00020:Tryp_SPc	9	TRUE	0.570704	0.000197036	TRUE	CG30025, JON25BI, DELTATRY, JON65AIV, JON65AIII, ALPHATRY, JON25BII, CG30187, GAMMATRY, CG30031, YIP7	34	248	4824	5.14896	0.00432584	0.00432584	0.154104
	SMART	SM00700:JHBP	3	FALSE	0.190235	0.0143163	TRUE	CG7953, CG14258, CG8997	34	27	4824	15.7647	0.27184	0.146677	10.6719
	SP_PIR_KEYWORDS	Serine protease	8	TRUE	0.507292	0.000216	TRUE	CG30025, JON25BI, DELTATRY, JON65AIV, JON65AIII, ALPHATRY, JON25BII, GAMMATRY, CG30031, YIP7	118	135	12980	6.51852	0.0186186	0.0186186	0.233197
	SP_PIR_KEYWORDS	cuticle	4	FALSE	0.253646	0.00036692	TRUE	LCP65AB1, LCP65AB2, LCP3, LCP4, LCP2	118	16	12980	27.5	0.0314236	0.0158372	0.395839
	SP_PIR_KEYWORDS	cuticle	4	FALSE	0.253646	0.00036692	TRUE	LCP65AB1, LCP65AB2, LCP3, LCP4, LCP2	118	16	12980	27.5	0.0314236	0.0158372	0.395839
	SP_PIR_KEYWORDS	stress response	4	FALSE	0.253646	0.00110823	TRUE	HSP70AA, HSP70BA, HSP70AB, HSP70BC, HSP70BBB	118	23	12980	19.1304	0.0919625	0.031645	1.19124
	SP_PIR_KEYWORDS	molecular chaperone	3	FALSE	0.190235	0.00164248	TRUE	HSP70AA, HSP70BA, HSP70AB, HSP70BC	118	7	12980	47.1429	0.133257	0.0351216	1.76089
	SP_PIR_KEYWORDS	oxidoreductase	13	TRUE	0.82435	0.00464776	TRUE	FMO-2, CYP4S3, CG7560, CG40485, GPO-1, CYP4P3, CG9527, CG11200, CYP6A23, CG2254, ACOX57D-D, CYP6W1, CG15093	118	561	12980	2.54902	0.333222	0.0778612	4.91017
	SP_PIR_KEYWORDS	signal	11	TRUE	0.697527	0.00502873	TRUE	DELTATRY, NPLP2, LYSB, SHF, CG30031, GAMMATRY, LCP65AB1, LCP65AB2, LYSS, YP3, ALPHATRY, LCP3, LCP4, LCP2	118	425	12980	2.84706	0.355063	0.0704926	5.30278
	SP_PIR_KEYWORDS	Protease	8	TRUE	0.507292	0.00990106	TRUE	CG30025, JON25BI, DELTATRY, JON65AIV, JON65AIII, ALPHATRY, JON25BII, GAMMATRY, CG30031, YIP7	118	264	12980	3.33333	0.579237	0.116328	10.1959
	SP_PIR_KEYWORDS	Monooxygenase	5	TRUE	0.317058	0.0118301	TRUE	CYP4S3, FMO-2, CYP6A23, CYP6W1, CYP4P3	118	98	12980	5.61224	0.644899	0.121395	12.0689
	SP_PIR_KEYWORDS	microsome	4	FALSE	0.253646	0.0333232	TRUE	CYP4S3, CYP6A23, CYP6W1, CYP4P3	118	78	12980	5.64103	0.947583	0.279359	30.6692
	UP_SEQ_FEATURE	domain:Chitin-binding type R&R	4	FALSE	0.253646	0.000155301	TRUE	LCP65AB1, LCP65AB2, LCP3, LCP4, LCP2	29	12	2975	34.1954	0.0118879	0.0118879	0.16373
	UP_SEQ_FEATURE	domain:Chitin-binding type R&R	4	FALSE	0.253646	0.000155301	TRUE	LCP65AB1, LCP65AB2, LCP3, LCP4, LCP2	29	12	2975	34.1954	0.0118879	0.0118879	0.16373
	UP_SEQ_FEATURE	signal peptide	11	TRUE	0.697527	0.00336757	TRUE	DELTATRY, NPLP2, LYSB, SHF, CG30031, GAMMATRY, LCP65AB1, LCP65AB2, LYSS, YP3, ALPHATRY, LCP3, LCP4, LCP2	29	419	2975	2.69319	0.228748	0.121791	3.49639
	UP_SEQ_FEATURE	compositionally biased region:Pro-rich	4	FALSE	0.253646	0.0378399	TRUE	RAB3-GEF, LCP3, LCP4, LCP2	29	80	2975	5.12931	0.948709	0.628452	33.4345
